# Supplementary material for: 2,5-Bis(1,3-dithiol-2-yl­idene)-1,3-dithiol­ane-4-thione
Source: Acta Crystallogr Sect E Struct Rep Online. 2011 Dec 10;68(Pt 1):o52. doi: 10.1107/S1600536811051518 (PMC3254410; doi:10.1107/S1600536811051518)
Supplement: Supplementary file 1 [file e-68-00o52-sup1.cif]

##############################################################################
#                                                                            #
# This CIF contains the data in a paper accepted for publication in          #
# Acta Crystallographica Section E. It conforms to the requirements of       #
# Notes for Authors for Acta Crystallographica Section E, and has been       #
# peer reviewed under the auspices of the IUCr Commission on Journals.       #
#                                                                            #
# Full details of the Crystallographic Information File format               #
# are given in the paper "The Crystallographic Information File (CIF):       #
# a New Standard Archive File for Crystallography" by S. R. Hall, F. H.      #
# Allen and I. D. Brown [Acta Cryst. (1991), A47, 655-685].                  #
#                                                                            #
# The current version of the core CIF dictionary is obtainable from          #
# ftp://ftp.iucr.org/pub/cif_core.dic.                                       #
#                                                                            #
# Software is freely available for graphical display of the structure(s)     #
# in this CIF. For information consult the CIF software page                 #
# http://www.iucr.org/resources/cif/software.                                #
#                                                                            #
# This file may be used for bona fide research purposes within the           #
# scientific community so long as proper attribution is given to the journal # 
# article from which it was obtained.                                        #
#                                                                            #
##############################################################################
data_I
_audit_creation_method     SHELXL-97
_chemical_name_systematic     ?
_chemical_name_common
;
2,5-Bis(1,3-dithiol-2-ylidene)-1,3-dithiolane-4-thione
;
_chemical_formula_moiety     'C9 H4 S7'
_chemical_formula_sum     'C9 H4 S7'
_chemical_formula_iupac     'C9 H4 S7'
_chemical_formula_weight     336.54
_chemical_melting_point     ?
_symmetry_cell_setting     monoclinic
_symmetry_space_group_name_H-M     'P 21'
loop_
    _symmetry_equiv_pos_as_xyz
    'x, y, z'
    '-x, y+1/2, -z'
_cell_length_a     17.669(5)
_cell_length_b     3.9110(11)
_cell_length_c     18.380(5)
_cell_angle_alpha     90.00
_cell_angle_beta     108.177(4)
_cell_angle_gamma     90.00
_cell_volume     1206.8(6)
_cell_formula_units_Z     4
_cell_measurement_reflns_used     794
_cell_measurement_theta_min     2.33
_cell_measurement_theta_max     23.92
_cell_measurement_temperature     93
_exptl_crystal_description     'needle'
_exptl_crystal_colour     'black'
_exptl_crystal_size_max     0.09
_exptl_crystal_size_mid     0.02
_exptl_crystal_size_min     0.02
_exptl_crystal_density_diffrn     1.852
_exptl_crystal_density_meas     ?
_exptl_crystal_density_method     'not measured'
_exptl_crystal_F_000     680
_exptl_absorpt_coefficient_mu     1.270
_exptl_absorpt_correction_type     multi-scan
_exptl_absorpt_process_details
;
(<i>SADABS</i>; Sheldrick, 1996)
;
_exptl_absorpt_correction_T_min     0.8943
_exptl_absorpt_correction_T_max     0.9751
_exptl_special_details     ?
_diffrn_ambient_temperature     93
_diffrn_radiation_type     MoK\a
_diffrn_radiation_wavelength     0.71073
_diffrn_radiation_source     'Bruker TXS fine-focus rotating anode'
_diffrn_radiation_monochromator     'Bruker Helios multilayer confocal mirror'
_diffrn_measurement_device_type     'Bruker APEXII CCD area-detector'
_diffrn_measurement_method     'phi and omega scans'
_diffrn_detector_area_resol_mean     8.333
_diffrn_reflns_number     6965
_diffrn_reflns_av_R_equivalents     0.0544
_diffrn_reflns_av_sigmaI/netI     0.1356
_diffrn_reflns_theta_min     1.93
_diffrn_reflns_theta_max     27.48
_diffrn_reflns_theta_full     27.48
_diffrn_measured_fraction_theta_max     0.990
_diffrn_measured_fraction_theta_full     0.990
_diffrn_reflns_limit_h_min     -22
_diffrn_reflns_limit_h_max     15
_diffrn_reflns_limit_k_min     -5
_diffrn_reflns_limit_k_max     4
_diffrn_reflns_limit_l_min     -22
_diffrn_reflns_limit_l_max     23
_refine_special_details
;
Refinement of <i>F</i>^2^ against ALL reflections. The weighted <i>R</i>-factor
<i>wR</i> and goodness of fit <i>S</i> are based on <i>F</i>^2^, conventional
<i>R</i>-factors <i>R</i> are based on <i>F</i>, with <i>F</i> set to zero for
negative <i>F</i>^2^. The threshold expression of <i>F</i>^2^ >
\s(<i>F</i>^2^) is used only for calculating <i>R</i>-factors(gt) <i>etc</i>.
and is not relevant to the choice of reflections for refinement.
<i>R</i>-factors based on <i>F</i>^2^ are statistically about twice as large
as those based on <i>F</i>, and <i>R</i>-- factors based on ALL data will be
even larger.
;
_reflns_number_total     4975
_reflns_number_gt     3396
_reflns_threshold_expression     I>2sigma(I)
_refine_ls_structure_factor_coef     Fsqd
_refine_ls_matrix_type     full
_refine_ls_R_factor_all     0.1058
_refine_ls_R_factor_gt     0.0609
_refine_ls_wR_factor_gt     0.0926
_refine_ls_wR_factor_ref     0.1072
_refine_ls_goodness_of_fit_ref     0.976
_refine_ls_restrained_S_all     0.950
_refine_ls_number_reflns     4975
_refine_ls_number_parameters     344
_refine_ls_number_restraints     421
_refine_ls_hydrogen_treatment     constr
_refine_ls_weighting_scheme     calc
_refine_ls_weighting_details
         'calc w=1/[\s^2^(Fo^2^)+(0.0283P)^2^+0.0000P] where P=(Fo^2^+2Fc^2^)/3'
_atom_sites_solution_hydrogens     geom
_atom_sites_solution_primary     direct
_atom_sites_solution_secondary     difmap
_refine_ls_shift/su_max     0.002
_refine_ls_shift/su_mean     0.000
_refine_diff_density_max     0.625
_refine_diff_density_min     -0.520
_refine_ls_extinction_method     none
_refine_ls_extinction_coef     ?
_refine_ls_abs_structure_details     'Flack (1983), 1849 Friedel pairs'
_refine_ls_abs_structure_Flack     -0.18(18)
loop_
    _atom_type_symbol
    _atom_type_description
    _atom_type_scat_dispersion_real
    _atom_type_scat_dispersion_imag
    _atom_type_scat_source
    'C' 'C' 0.0033 0.0016
                         'International Tables Vol C Tables 4.2.6.8 and 6.1.1.4'
    'H' 'H' 0.0000 0.0000
                         'International Tables Vol C Tables 4.2.6.8 and 6.1.1.4'
    'S' 'S' 0.1246 0.1234
                         'International Tables Vol C Tables 4.2.6.8 and 6.1.1.4'
_computing_data_collection     'APEX2 (Bruker, 2010)'
_computing_cell_refinement     'SAINT (Bruker, 2010)'
_computing_data_reduction     'SAINT (Bruker, 2010)'
_computing_structure_solution     'SHELXS97 (Sheldrick, 2008)'
_computing_structure_refinement     'SHELXL97 (Sheldrick, 2008)'
_computing_molecular_graphics     'SHELXTL (Sheldrick, 2008)'
_computing_publication_material     'XCIF (Bruker, 2010)'
loop_
    _atom_site_type_symbol
    _atom_site_label
    _atom_site_fract_x
    _atom_site_fract_y
    _atom_site_fract_z
    _atom_site_U_iso_or_equiv
    _atom_site_adp_type
    _atom_site_calc_flag
    _atom_site_refinement_flags
    _atom_site_occupancy
    _atom_site_symmetry_multiplicity
    _atom_site_disorder_assembly
    _atom_site_disorder_group
    C C4 0.3976(4) 0.7807(19) 0.2942(4) 0.0247(17) Uani d U 1 1 . .
    C C5 0.5339(4) 1.060(2) 0.3647(4) 0.035(2) Uani d U 1 1 . .
    H H5A 0.5870 1.1430 0.3772 0.042 Uiso calc R 1 1 A .
    C C6 0.4937(4) 1.091(2) 0.4121(5) 0.035(2) Uani d U 1 1 A .
    H H6A 0.5160 1.1990 0.4604 0.043 Uiso calc R 1 1 . .
    C C7 0.1148(4) 0.3154(18) 0.1591(4) 0.0190(16) Uani d U 1 1 . .
    C C8 -0.0317(4) 0.151(2) 0.1023(4) 0.0244(17) Uani d U 1 1 . .
    H H8A -0.0815 0.0767 0.0685 0.029 Uiso calc R 1 1 A .
    C C9 -0.0268(4) 0.277(2) 0.1707(4) 0.0251(18) Uani d U 1 1 A .
    H H9A -0.0718 0.2915 0.1884 0.030 Uiso calc R 1 1 . .
    C C10 0.3122(4) 0.6221(18) 0.8314(3) 0.0139(14) Uani d U 1 1 . .
    C C11 0.3743(4) 0.922(2) 0.9615(4) 0.0238(17) Uani d U 1 1 . .
    H H11A 0.3839 1.0134 1.0115 0.029 Uiso calc R 1 1 . .
    C C12 0.4298(4) 0.941(2) 0.9257(4) 0.0248(17) Uani d U 1 1 . .
    H H12A 0.4792 1.0526 0.9490 0.030 Uiso calc R 1 1 . .
    C C13 0.1820(4) 0.1225(19) 0.5609(4) 0.0154(15) Uani d U 1 1 . .
    C C14 0.1298(4) -0.035(2) 0.4192(4) 0.0195(16) Uani d U 1 1 . .
    H H14A 0.0971 -0.1098 0.3703 0.023 Uiso calc R 1 1 . .
    C C15 0.2009(4) 0.085(2) 0.4285(3) 0.0205(17) Uani d U 1 1 . .
    H H15A 0.2218 0.1003 0.3868 0.025 Uiso calc R 1 1 . .
    C C4A 0.3347(6) 0.633(2) 0.2437(4) 0.0190(17) Uani d PDU 0.924(3) 1 A 1
    C C5A 0.1947(5) 0.384(2) 0.1739(4) 0.0155(15) Uani d PDU 0.924(3) 1 A 1
    C C6A 0.2391(6) 0.323(3) 0.1228(5) 0.021(2) Uani d PDU 0.924(3) 1 A 1
    C C4B 0.191(4) 0.346(17) 0.181(4) 0.018(4) Uani d PDU 0.076(3) 1 A 2
    C C5B 0.335(6) 0.59(2) 0.248(3) 0.023(4) Uani d PDU 0.076(3) 1 A 2
    C C6B 0.331(2) 0.485(10) 0.173(3) 0.023(3) Uani d PDU 0.076(3) 1 A 2
    C C4C 0.2640(3) 0.4578(17) 0.7717(3) 0.0170(15) Uani d DU 1 1 . .
    C C5C 0.1960(3) 0.1937(16) 0.6374(3) 0.0151(15) Uani d DU 1 1 . .
    C C6C 0.1387(3) 0.1573(17) 0.6762(3) 0.0158(15) Uani d DU 1 1 . .
    S S4 0.48789(12) 0.8603(6) 0.27620(13) 0.0385(6) Uani d U 1 1 A .
    S S5 0.39615(10) 0.9263(6) 0.38449(10) 0.0270(5) Uani d U 1 1 A .
    S S6 0.05349(11) 0.1230(5) 0.07570(9) 0.0211(4) Uani d U 1 1 A .
    S S7 0.06754(10) 0.4126(5) 0.22574(9) 0.0201(4) Uani d U 1 1 A .
    S S8 0.28575(11) 0.7290(5) 0.91400(10) 0.0219(5) Uani d U 1 1 . .
    S S9 0.40896(10) 0.7580(5) 0.83649(10) 0.0225(5) Uani d U 1 1 . .
    S S10 0.09618(10) -0.0554(5) 0.49847(9) 0.0189(4) Uani d U 1 1 . .
    S S11 0.25580(10) 0.2146(5) 0.51919(9) 0.0204(4) Uani d U 1 1 . .
    S S1A 0.2450(5) 0.5721(17) 0.2628(3) 0.0191(11) Uani d PDU 0.924(3) 1 A 1
    S S2A 0.33680(13) 0.4760(6) 0.15541(12) 0.0277(6) Uani d PDU 0.924(3) 1 A 1
    S S3A 0.20601(13) 0.1459(6) 0.03754(11) 0.0275(6) Uani d PDU 0.924(3) 1 A 1
    S S1B 0.246(6) 0.52(2) 0.268(3) 0.015(6) Uani d PDU 0.076(3) 1 A 2
    S S2B 0.242(2) 0.312(11) 0.114(2) 0.021(4) Uani d PDU 0.076(3) 1 A 2
    S S3B 0.4040(14) 0.512(7) 0.1345(13) 0.026(6) Uani d PDU 0.076(3) 1 A 2
    S S1C 0.28927(10) 0.3657(5) 0.68923(9) 0.0193(4) Uani d DU 1 1 . .
    S S2C 0.16991(10) 0.3150(5) 0.76938(9) 0.0193(4) Uani d DU 1 1 . .
    S S3C 0.04904(10) -0.0125(5) 0.64141(10) 0.0211(5) Uani d DU 1 1 . .
loop_
    _atom_site_aniso_label
    _atom_site_aniso_U_11
    _atom_site_aniso_U_22
    _atom_site_aniso_U_33
    _atom_site_aniso_U_12
    _atom_site_aniso_U_13
    _atom_site_aniso_U_23
    C4 0.025(3) 0.021(4) 0.032(4) -0.001(3) 0.014(3) 0.000(3)
    C5 0.021(4) 0.028(5) 0.055(5) -0.001(3) 0.012(3) -0.006(4)
    C6 0.024(4) 0.028(5) 0.048(4) -0.006(3) 0.002(3) -0.004(4)
    C7 0.026(3) 0.013(4) 0.017(3) 0.005(3) 0.004(3) 0.000(3)
    C8 0.027(4) 0.018(4) 0.022(3) -0.004(3) -0.001(3) -0.001(3)
    C9 0.026(3) 0.026(4) 0.025(4) 0.000(3) 0.011(3) -0.002(3)
    C10 0.016(3) 0.010(3) 0.014(3) 0.002(3) 0.003(3) 0.000(3)
    C11 0.028(4) 0.021(4) 0.017(3) 0.003(3) -0.001(3) -0.002(3)
    C12 0.022(3) 0.020(4) 0.022(3) -0.002(3) -0.009(3) 0.000(3)
    C13 0.017(3) 0.010(3) 0.020(3) -0.002(3) 0.006(3) -0.002(3)
    C14 0.020(3) 0.022(4) 0.013(3) -0.001(3) 0.000(3) -0.001(3)
    C15 0.026(4) 0.025(4) 0.012(3) 0.004(3) 0.008(3) 0.003(3)
    C4A 0.020(3) 0.015(4) 0.024(3) 0.000(3) 0.009(3) 0.002(3)
    C5A 0.022(3) 0.015(3) 0.011(3) 0.003(3) 0.008(3) 0.003(3)
    C6A 0.033(3) 0.015(4) 0.014(4) 0.008(3) 0.007(3) 0.000(3)
    C4B 0.025(5) 0.016(6) 0.015(5) 0.004(5) 0.006(5) 0.001(5)
    C5B 0.024(6) 0.020(6) 0.026(6) 0.000(5) 0.010(5) 0.001(5)
    C6B 0.027(5) 0.021(5) 0.024(5) 0.002(5) 0.010(4) 0.001(5)
    C4C 0.012(3) 0.018(4) 0.018(3) -0.002(3) 0.001(3) -0.003(3)
    C5C 0.012(3) 0.017(4) 0.012(3) -0.001(3) -0.002(3) 0.000(3)
    C6C 0.019(3) 0.015(4) 0.012(3) -0.002(3) 0.004(3) -0.001(3)
    S4 0.0305(11) 0.0339(16) 0.0588(14) -0.0056(11) 0.0250(11) -0.0026(12)
    S5 0.0204(10) 0.0262(12) 0.0319(11) 0.0003(9) 0.0046(9) -0.0031(10)
    S6 0.0292(11) 0.0190(11) 0.0142(9) -0.0007(9) 0.0053(8) -0.0010(9)
    S7 0.0263(10) 0.0191(11) 0.0157(9) -0.0017(9) 0.0075(8) -0.0033(9)
    S8 0.0256(10) 0.0229(12) 0.0175(9) 0.0008(9) 0.0073(8) -0.0053(9)
    S9 0.0188(10) 0.0243(12) 0.0231(10) -0.0012(9) 0.0047(8) -0.0029(9)
    S10 0.0190(9) 0.0192(11) 0.0162(9) -0.0016(9) 0.0023(8) -0.0002(9)
    S11 0.0201(10) 0.0231(12) 0.0176(9) -0.0038(9) 0.0052(8) -0.0013(8)
    S1A 0.0212(12) 0.020(3) 0.0185(13) -0.0022(18) 0.0095(12) -0.0003(15)
    S2A 0.0320(12) 0.0275(14) 0.0304(12) -0.0002(11) 0.0197(10) -0.0006(11)
    S3A 0.0421(14) 0.0252(14) 0.0197(11) 0.0054(11) 0.0162(10) -0.0023(10)
    S1B 0.015(7) 0.016(8) 0.017(8) 0.000(7) 0.007(6) -0.002(7)
    S2B 0.030(6) 0.018(6) 0.016(6) 0.007(5) 0.008(5) 0.004(5)
    S3B 0.027(8) 0.029(9) 0.025(8) 0.009(7) 0.010(6) -0.002(7)
    S1C 0.0158(9) 0.0238(12) 0.0174(9) -0.0032(8) 0.0040(7) -0.0057(8)
    S2C 0.0171(9) 0.0224(12) 0.0178(9) 0.0004(8) 0.0047(8) -0.0012(8)
    S3C 0.0156(9) 0.0243(12) 0.0218(9) -0.0010(8) 0.0035(8) 0.0004(9)
_geom_special_details
;
All e.s.d.'s (except the e.s.d. in the dihedral angle between two l.s. planes)
are estimated using the full covariance matrix. The cell e.s.d.'s are taken
into account individually in the estimation of e.s.d.'s in distances, angles
and torsion angles; correlations between e.s.d.'s in cell parameters are only
used when they are defined by crystal symmetry. An approximate (isotropic)
treatment of cell e.s.d.'s is used for estimating e.s.d.'s involving l.s.
planes.
;
loop_
    _geom_bond_atom_site_label_1
    _geom_bond_atom_site_label_2
    _geom_bond_site_symmetry_2
    _geom_bond_distance
    _geom_bond_publ_flag
    C4 C4A . 1.336(11) ?
    C4 C5B . 1.38(9) ?
    C4 S4 . 1.756(7) ?
    C4 S5 . 1.763(7) ?
    C5 C6 . 1.292(9) ?
    C5 S4 . 1.758(8) ?
    C5 H5A . 0.9500 ?
    C6 S5 . 1.759(7) ?
    C6 H6A . 0.9500 ?
    C7 C4B . 1.28(6) ?
    C7 C5A . 1.377(9) ?
    C7 S7 . 1.727(6) ?
    C7 S6 . 1.748(7) ?
    C8 C9 . 1.327(9) ?
    C8 S6 . 1.726(7) ?
    C8 H8A . 0.9500 ?
    C9 S7 . 1.742(7) ?
    C9 H9A . 0.9500 ?
    C10 C4C . 1.326(8) ?
    C10 S9 . 1.765(6) ?
    C10 S8 . 1.772(6) ?
    C11 C12 . 1.343(8) ?
    C11 S8 . 1.712(7) ?
    C11 H11A . 0.9500 ?
    C12 S9 . 1.721(7) ?
    C12 H12A . 0.9500 ?
    C13 C5C . 1.378(8) ?
    C13 S10 . 1.736(7) ?
    C13 S11 . 1.744(6) ?
    C14 C15 . 1.302(8) ?
    C14 S10 . 1.739(6) ?
    C14 H14A . 0.9500 ?
    C15 S11 . 1.723(7) ?
    C15 H15A . 0.9500 ?
    C4A S1A . 1.743(6) ?
    C4A S2A . 1.746(7) ?
    C5A C6A . 1.418(9) ?
    C5A S1A . 1.761(6) ?
    C6A S3A . 1.646(9) ?
    C6A S2A . 1.747(10) ?
    C4B S2B . 1.743(10) ?
    C4B S1B . 1.745(10) ?
    C5B C6B . 1.417(11) ?
    C5B S1B . 1.761(10) ?
    C6B S3B . 1.649(11) ?
    C6B S2B . 1.744(11) ?
    C4C S2C . 1.741(6) ?
    C4C S1C . 1.747(6) ?
    C5C C6C . 1.415(7) ?
    C5C S1C . 1.760(6) ?
    C6C S3C . 1.652(6) ?
    C6C S2C . 1.740(6) ?
loop_
    _geom_angle_atom_site_label_1
    _geom_angle_atom_site_label_2
    _geom_angle_atom_site_label_3
    _geom_angle_site_symmetry_1
    _geom_angle_site_symmetry_3
    _geom_angle
    _geom_angle_publ_flag
    C4A C4 S4 . . 123.6(5) ?
    C5B C4 S4 . . 125(3) ?
    C4A C4 S5 . . 122.7(5) ?
    C5B C4 S5 . . 121(3) ?
    S4 C4 S5 . . 113.6(4) ?
    C6 C5 S4 . . 118.2(6) ?
    C6 C5 H5A . . 120.9 ?
    S4 C5 H5A . . 120.9 ?
    C5 C6 S5 . . 117.8(7) ?
    C5 C6 H6A . . 121.1 ?
    S5 C6 H6A . . 121.1 ?
    C4B C7 S7 . . 117(3) ?
    C5A C7 S7 . . 120.7(5) ?
    C4B C7 S6 . . 128(3) ?
    C5A C7 S6 . . 125.0(5) ?
    S7 C7 S6 . . 114.3(4) ?
    C9 C8 S6 . . 119.1(6) ?
    C9 C8 H8A . . 120.4 ?
    S6 C8 H8A . . 120.4 ?
    C8 C9 S7 . . 115.5(5) ?
    C8 C9 H9A . . 122.2 ?
    S7 C9 H9A . . 122.2 ?
    C4C C10 S9 . . 123.5(4) ?
    C4C C10 S8 . . 123.4(5) ?
    S9 C10 S8 . . 113.2(4) ?
    C12 C11 S8 . . 117.7(5) ?
    C12 C11 H11A . . 121.2 ?
    S8 C11 H11A . . 121.2 ?
    C11 C12 S9 . . 118.2(6) ?
    C11 C12 H12A . . 120.9 ?
    S9 C12 H12A . . 120.9 ?
    C5C C13 S10 . . 126.7(5) ?
    C5C C13 S11 . . 119.1(5) ?
    S10 C13 S11 . . 114.3(4) ?
    C15 C14 S10 . . 118.4(5) ?
    C15 C14 H14A . . 120.8 ?
    S10 C14 H14A . . 120.8 ?
    C14 C15 S11 . . 117.5(5) ?
    C14 C15 H15A . . 121.3 ?
    S11 C15 H15A . . 121.3 ?
    C4 C4A S1A . . 122.0(5) ?
    C4 C4A S2A . . 122.9(7) ?
    S1A C4A S2A . . 115.1(5) ?
    C7 C5A C6A . . 125.6(7) ?
    C7 C5A S1A . . 117.0(6) ?
    C6A C5A S1A . . 117.4(5) ?
    C5A C6A S3A . . 126.5(8) ?
    C5A C6A S2A . . 114.1(6) ?
    S3A C6A S2A . . 119.4(6) ?
    C7 C4B S2B . . 120(5) ?
    C7 C4B S1B . . 123(5) ?
    S2B C4B S1B . . 114.8(9) ?
    C4 C5B C6B . . 123(7) ?
    C4 C5B S1B . . 123(4) ?
    C6B C5B S1B . . 113(5) ?
    C5B C6B S3B . . 126(5) ?
    C5B C6B S2B . . 118(5) ?
    S3B C6B S2B . . 116(3) ?
    C10 C4C S2C . . 122.5(4) ?
    C10 C4C S1C . . 123.1(4) ?
    S2C C4C S1C . . 114.4(3) ?
    C13 C5C C6C . . 124.4(5) ?
    C13 C5C S1C . . 118.0(4) ?
    C6C C5C S1C . . 117.5(4) ?
    C5C C6C S3C . . 126.5(5) ?
    C5C C6C S2C . . 113.8(4) ?
    S3C C6C S2C . . 119.6(3) ?
    C4 S4 C5 . . 95.2(4) ?
    C6 S5 C4 . . 95.2(4) ?
    C8 S6 C7 . . 94.7(3) ?
    C7 S7 C9 . . 96.2(3) ?
    C11 S8 C10 . . 95.6(3) ?
    C12 S9 C10 . . 95.3(3) ?
    C13 S10 C14 . . 94.6(3) ?
    C15 S11 C13 . . 95.3(3) ?
    C4A S1A C5A . . 95.6(3) ?
    C6A S2A C4A . . 97.7(5) ?
    C4B S1B C5B . . 98(2) ?
    C6B S2B C4B . . 96(3) ?
    C4C S1C C5C . . 95.7(3) ?
    C6C S2C C4C . . 98.3(3) ?
data_global
_journal_date_recd_electronic     2011-10-12
_journal_date_accepted     2011-11-30
_journal_name_full     'Acta Crystallographica, Section E'
_journal_year     2012
_journal_volume     68
_journal_issue      1
_journal_page_first     o52
_journal_page_last     o52
_journal_paper_category     QO
_journal_paper_doi     10.1107/S1600536811051518
_journal_coeditor_code     FY2030
_publ_contact_author_name     'Kazumasa Ueda'
_publ_contact_author_address
;
Division of Basic Engineering
Faculty of Engineering
Shizuoka University,
and
Department of Materials Science and Chemical Engineering
Graduate School of Engineering
Shizuoka University
Johoku 3-5-1
Hamamatsu
Shizuoka 432-8561
Japan
;
_publ_contact_author_email     tkueda@ipc.shizuoka.ac.jp
_publ_contact_author_fax     '+81-53-478-1642'
_publ_contact_author_phone     '+81-53-478-1642'
_publ_section_title
;
2,5-Bis(1,3-dithiol-2-ylidene)-1,3-dithiolane-4-thione
;
loop_
    _publ_author_name
    _publ_author_footnote
    _publ_author_address
    'Ueda, Kazumasa' .
;
Division of Basic Engineering
Faculty of Engineering
Shizuoka University
Johoku 3-5-1
Hamamatsu
Shizuoka 432-8561
Japan
and
Department of Materials Science and Chemical Engineering
Graduate School of Engineering
Shizuoka University
Johoku 3-5-1
Hamamatsu
Shizuoka 432-8561
Japan
;
    'Suzuki, Kenta' .
;
Department of Materials Science and Chemical Engineering
Graduate School of Engineering
Shizuoka University
Johoku 3-5-1
Hamamatsu
Shizuoka 432-8561
Japan
;
    'Kunimoto, Kei' .
;
Department of Materials Science and Chemical Engineering
Graduate School of Engineering
Shizuoka University
Johoku 3-5-1
Hamamatsu
Shizuoka 432-8561
Japan
;
    'Yoza, Kenji' .
;
Bruker AXS Co. Ltd
Moriya-cho 3-9
Kanagawa-ku
Kanagawa
Kanagawa 221-0022
Japan
;
