# Supplementary material for: 2,5-Bis(1,3-dithiol-2-yl­idene)-1,3-dithiol­ane-4-thione
Source: Acta Crystallogr Sect E Struct Rep Online. 2011 Dec 10;68(Pt 1):o52. doi: 10.1107/S1600536811051518 (PMC3254410; doi:10.1107/S1600536811051518)
Supplement: Supplementary file 2 [file e-68-00o52-Isup2.hkl]

# 
# h,k,l, Fc-squared, Fo-squared, sigma(Fo-squared) and status flag 
# 
data_I
_shelx_title ' p21 in P2(1)' 
_shelx_refln_list_code          4 
_shelx_F_calc_maximum      214.51 
_exptl_crystal_F_000       680.00 
_reflns_d_resolution_high  0.7702 
 
loop_ 
 _symmetry_equiv_pos_as_xyz 
 'x, y, z' 
 '-x, y+1/2, -z' 
 
_cell_length_a    17.6690 
_cell_length_b     3.9110 
_cell_length_c    18.3804 
_cell_angle_alpha  90.000 
_cell_angle_beta  108.177 
_cell_angle_gamma  90.000 
 
_shelx_F_squared_multiplier     1.000 
 
loop_ 
 _refln_index_h 
 _refln_index_k 
 _refln_index_l 
 _refln_F_squared_calc 
 _refln_F_squared_meas 
 _refln_F_squared_sigma 
 _refln_observed_status 
   1  -5   0      880.55      900.51    164.79 o 
   2  -5   0       67.14       30.39    132.82 o 
   3  -5   0      113.78       77.23    100.10 o 
   0  -4   0      726.29      568.23    144.43 o 
   1  -4   0      182.09      190.92    131.88 o 
   2  -4   0       31.75       46.94     78.94 o 
   3  -4   0      803.05      770.34    107.40 o 
   4  -4   0      419.71      391.61    127.85 o 
   5  -4   0      110.06        9.00    105.12 o 
   6  -4   0      816.43      814.47    148.69 o 
   7  -4   0      538.21      439.91    127.85 o 
   9  -4   0       50.87      197.93    122.64 o 
  10  -4   0      145.48      202.67    131.64 o 
  11  -4   0       38.86        9.00    119.80 o 
  12  -4   0      226.37      205.51    134.01 o 
  13  -4   0      107.01      313.95    138.27 o 
   1  -3   0       12.41      -17.52     82.87 o 
   2  -3   0      214.53      266.12     97.55 o 
   3  -3   0      206.96      321.53     98.49 o 
   4  -3   0      934.23     1073.49    129.27 o 
   5  -3   0       87.42      121.22     87.13 o 
   6  -3   0      439.53      615.11    109.86 o 
   7  -3   0     1289.16     1142.15    133.54 o 
   8  -3   0     1460.56     1598.63    148.21 o 
   9  -3   0     1620.99     1644.13    111.53 o 
  10  -3   0      134.20      178.24     71.99 o 
  11  -3   0      104.39       91.39    105.12 o 
  12  -3   0       43.47      205.04    110.33 o 
  13  -3   0     1857.72     2067.90    195.09 o 
  14  -3   0     1429.07     1521.45    184.20 o 
  15  -3   0      670.71      726.39    154.37 o 
  16  -3   0      647.89      518.04    148.21 o 
  17  -3   0      356.93      410.08    146.32 o 
   1  -2   0      764.65      746.28     93.76 o 
   2  -2   0     2853.44     2794.77    144.43 o 
   3  -2   0      478.30      477.79     81.92 o 
   4  -2   0     2708.66     2775.25     72.79 o 
   5  -2   0     1343.90     1168.64     48.11 o 
   6  -2   0      122.62      279.86     74.34 o 
   7  -2   0     2851.46     2831.70    144.90 o 
   8  -2   0      130.65      103.08     49.54 o 
   9  -2   0     1474.54     1613.89     93.11 o 
  10  -2   0     1917.37     1913.10    102.07 o 
  11  -2   0      359.95      418.86     68.88 o 
  12  -2   0      251.72      187.99     98.49 o 
  13  -2   0      198.60       62.98     98.49 o 
  14  -2   0      149.61      107.96    104.18 o 
  15  -2   0      255.52      235.82    110.33 o 
  16  -2   0      385.95      444.64    129.75 o 
  17  -2   0      239.30      225.87    116.96 o 
  18  -2   0      470.71      378.82    132.11 o 
  19  -2   0      258.48      273.70    136.38 o 
  20  -2   0      164.30      103.70    130.69 o 
   1  -1   0     3109.55     3185.90    123.59 o 
   2  -1   0    17130.39    17680.61    389.71 o 
   3  -1   0    16641.52    17310.46    247.29 o 
   4  -1   0     2135.72     2106.73    100.39 o 
   5  -1   0      198.94      201.43     39.74 o 
   6  -1   0     3006.17     3196.53     92.97 o 
   7  -1   0     1516.94     1506.25     75.05 o 
   8  -1   0      491.50      549.33     54.22 o 
   9  -1   0      131.76       59.30     44.68 o 
  10  -1   0      662.24      708.63     65.56 o 
  11  -1   0     3616.26     3717.43    322.00 o 
  12  -1   0      427.80      474.91     76.47 o 
  13  -1   0     1009.93     1061.17    209.54 o 
  14  -1   0      435.58      406.29    101.81 o 
  15  -1   0      958.15     1050.29    138.27 o 
  16  -1   0       58.39      177.57     99.44 o 
  17  -1   0      273.26      216.40    106.07 o 
  18  -1   0     1505.77     1600.53    174.26 o 
  19  -1   0      235.10      250.50    115.54 o 
  20  -1   0      188.30      121.70    126.91 o 
  21  -1   0      116.66      118.38    126.91 o 
   2   0   0     2672.82     2621.10     50.87 o 
   3   0   0       22.85       23.70     24.27 o 
   4   0   0     2099.64     2097.76     63.97 o 
   5   0   0      143.96      131.04     37.05 o 
   6   0   0     4019.06     4092.92     99.23 o 
   7   0   0     1544.49     1652.36     72.21 o 
   8   0   0      547.74      535.49     54.17 o 
   9   0   0     8312.55     8093.52    166.84 o 
  10   0   0      349.02      338.22     53.80 o 
  11   0   0     1086.46     1151.94    205.98 o 
  12   0   0      329.60      341.39     59.18 o 
  13   0   0     1182.48     1046.01     84.59 o 
  14   0   0      586.54      642.45    152.24 o 
  15   0   0      382.77      435.43    100.39 o 
  16   0   0       31.47       71.50     91.39 o 
  17   0   0      532.33      644.95    121.22 o 
  18   0   0      134.18      210.25    104.65 o 
  19   0   0      115.39       30.31    107.49 o 
  20   0   0     1028.82     1049.34    162.42 o 
   1   1   0     3092.45     3273.50    127.85 o 
   2   1   0    17155.79    17734.66    274.76 o 
   3   1   0    16569.17    17669.03    341.89 o 
   4   1   0     2174.72     2295.82    179.23 o 
   5   1   0      190.16      106.84     41.60 o 
   6   1   0     2987.12     2937.99    104.65 o 
   7   1   0     1535.52     1672.37    114.59 o 
   8   1   0      490.48      516.59     58.92 o 
   9   1   0      136.18       60.49     46.78 o 
  10   1   0      662.85      666.41     67.67 o 
  11   1   0     3626.06     3718.46    131.65 o 
  12   1   0      423.80      372.83     65.35 o 
  13   1   0      993.59      856.05     86.78 o 
  14   1   0      448.19      532.57     81.63 o 
  15   1   0      965.76      916.15    163.37 o 
  16   1   0       59.70      -35.81    132.35 o 
  17   1   0      261.62      319.21     85.02 o 
   0   2   0      662.24      615.11     88.08 o 
   1   2   0      779.09      828.20    106.54 o 
   2   2   0     2853.96     2835.49    169.05 o 
   3   2   0      472.28      375.98     92.81 o 
   4   2   0     2693.75     2767.77    172.36 o 
   5   2   0     1364.43     1552.58     91.56 o 
   6   2   0      113.18       25.33     52.28 o 
   7   2   0     2869.90     3073.16    125.33 o 
   8   2   0      137.09       68.48     57.06 o 
   9   2   0     1475.43     1422.32    147.27 o 
  10   2   0     1902.06     1917.72    135.90 o 
  11   2   0      368.88      413.54     74.18 o 
  12   2   0      251.86      258.41    135.43 o 
  13   2   0      198.05      365.47     81.21 o 
  14   2   0      153.64      177.36     78.75 o 
  15   2   0      255.16      481.54     88.86 o 
  16   2   0      378.52      516.15    148.21 o 
  17   2   0      240.00      331.00    150.11 o 
  18   2   0      468.42      484.42    158.63 o 
   2   3   0      221.87      250.02    102.28 o 
   3   3   0      199.24      144.90    102.28 o 
   4   3   0      915.46      961.74    146.79 o 
   5   3   0       86.18      -73.40     96.60 o 
   6   3   0      430.56      457.43    126.91 o 
   7   3   0     1292.29     1284.68    161.00 o 
   8   3   0     1478.26     1487.83    181.83 o 
   9   3   0     1626.22     1821.66    190.83 o 
  10   3   0      144.11      233.45    132.11 o 
  11   3   0      106.12      141.20     79.08 o 
  12   3   0       45.05      110.18     85.56 o 
  13   3   0     1857.21     2351.54    241.50 o 
  14   3   0     1422.25     1283.26    206.46 o 
  15   3   0      676.76      633.11    173.78 o 
  16   3   0      642.24      552.13    181.83 o 
  17   3   0      357.71      266.12    166.21 o 
   5   4   0      108.96       95.65    123.59 o 
   6   4   0      832.50      923.85    167.16 o 
   7   4   0      528.36      318.68    142.06 o 
   8   4   0      232.87      220.19    137.80 o 
   9   4   0       51.87      -14.21    128.80 o 
  10   4   0      141.13      203.62    143.01 o 
  11   4   0       39.27      -91.86    134.48 o 
  12   4   0      228.41       -1.42    129.75 o 
  13   4   0      103.81      196.99    153.90 o 
  -4  -5   1      245.92      227.20    165.26 o 
  -3  -5   1      315.64      454.52    122.17 o 
  -2  -5   1       28.67       39.82     98.48 o 
  -1  -5   1      342.29      434.12    165.26 o 
   0  -5   1      177.62      155.99    105.13 o 
   1  -5   1      162.93       85.89    101.99 o 
   2  -5   1      203.54      158.90    103.42 o 
   3  -5   1      168.42      276.12    103.54 o 
 -13  -4   1        1.39      -85.71    120.28 o 
 -12  -4   1      627.21      812.10    161.00 o 
 -11  -4   1      144.27      -36.94    112.23 o 
 -10  -4   1      807.45      772.33    158.16 o 
  -9  -4   1      280.20      240.08    127.38 o 
  -7  -4   1      667.00      643.05    139.22 o 
  -6  -4   1      754.42      839.09    149.16 o 
  -5  -4   1     1242.91     1243.01    163.37 o 
  -4  -4   1      185.87      134.43     85.70 o 
  -3  -4   1      891.40      949.99    163.60 o 
  -2  -4   1      282.31      398.91    180.65 o 
  -1  -4   1     1320.92     1465.17    127.13 o 
   0  -4   1      191.31      148.50     79.85 o 
   1  -4   1      564.55      382.60     98.08 o 
   2  -4   1        6.16      -68.14     79.19 o 
   3  -4   1      705.07      802.16    154.37 o 
   4  -4   1      216.99      173.78    116.01 o 
   5  -4   1      895.55      917.22    152.00 o 
   6  -4   1     1003.31      872.71    156.74 o 
   7  -4   1      874.31     1031.35    157.68 o 
   8  -4   1      370.02      376.46    134.48 o 
   9  -4   1      301.13      443.70    140.64 o 
  10  -4   1      266.92      311.11    138.27 o 
  11  -4   1        6.65       90.92    124.06 o 
  12  -4   1       37.85       32.67    122.64 o 
  13  -4   1       29.76      -98.97    122.17 o 
 -17  -3   1      815.01      924.80    168.10 o 
 -16  -3   1      149.83      401.08    141.11 o 
 -15  -3   1      478.24      516.62    147.27 o 
 -14  -3   1      631.44      409.13    134.48 o 
 -13  -3   1      154.18      140.16    113.65 o 
 -12  -3   1       98.08      112.23    106.54 o 
 -11  -3   1      202.18      197.93     97.55 o 
 -10  -3   1      211.65      170.47    103.70 o 
  -9  -3   1      294.70      327.34     69.74 o 
  -8  -3   1     2070.31     1931.52    161.00 o 
  -7  -3   1      473.26      650.63    111.28 o 
  -6  -3   1      275.54      374.56     99.44 o 
  -5  -3   1     1101.38     1091.48    130.22 o 
  -4  -3   1      933.56     1154.46    129.27 o 
  -3  -3   1      618.02      635.95    107.96 o 
  -2  -3   1      306.26      247.34     66.69 o 
  -1  -3   1       70.79        8.14     61.84 o 
   0  -3   1     1867.58     1762.00    164.79 o 
   1  -3   1     4499.74     4579.02    216.40 o 
   2  -3   1      803.76      698.93    119.80 o 
   3  -3   1     1213.61     1432.90    146.79 o 
   4  -3   1     1168.53     1184.29    136.85 o 
   5  -3   1      600.18      574.39    111.28 o 
   6  -3   1     1947.06     2273.41    163.84 o 
   7  -3   1     2595.62     2761.15    176.63 o 
   8  -3   1     1508.79     1657.82    157.21 o 
   9  -3   1     1653.39     1593.78    115.35 o 
  10  -3   1      609.86      699.41     94.09 o 
  11  -3   1       82.93      162.89    102.76 o 
  12  -3   1      119.08      368.88    123.12 o 
  13  -3   1      527.25      628.37    141.11 o 
  14  -3   1       90.46      -83.34    110.33 o 
  15  -3   1      226.08      300.22    132.59 o 
  16  -3   1      492.16      589.07    154.37 o 
  17  -3   1      347.71      663.41    160.53 o 
 -20  -2   1      213.35      241.03    135.90 o 
 -19  -2   1        6.45        8.05    114.12 o 
 -18  -2   1      489.04      593.33    147.74 o 
 -17  -2   1      342.04      216.40    118.86 o 
 -16  -2   1     2282.95     2421.15    203.62 o 
 -15  -2   1      553.36      466.90    122.17 o 
 -14  -2   1      434.64      355.62    116.01 o 
 -13  -2   1      535.67      368.88    113.65 o 
 -12  -2   1      359.14      351.83    107.02 o 
 -11  -2   1      852.37      890.27    109.39 o 
 -10  -2   1     1667.23     1655.56    155.79 o 
  -9  -2   1       89.33       99.38     52.27 o 
  -8  -2   1      772.08      810.52     68.44 o 
  -7  -2   1      148.56       80.71     95.42 o 
  -6  -2   1      697.84      718.34     85.24 o 
  -5  -2   1       93.25      171.42     64.40 o 
  -4  -2   1       12.58       29.13     38.12 o 
  -3  -2   1      460.45      505.25     81.92 o 
  -2  -2   1     1493.49     1580.16    114.59 o 
   0  -2   1     2173.77     2270.57    133.06 o 
   1  -2   1     5404.47     5417.64    196.99 o 
   2  -2   1      381.21      464.53     88.08 o 
   3  -2   1     4346.13     4511.57    125.01 o 
   4  -2   1      444.73      462.19     40.43 o 
   5  -2   1      579.03      612.01    119.57 o 
   6  -2   1      414.16      436.12     80.50 o 
   7  -2   1       94.26      139.22     68.19 o 
   8  -2   1     1575.12     1543.49     90.95 o 
   9  -2   1      977.00     1062.13    131.64 o 
  10  -2   1     1227.75     1181.62    117.44 o 
  11  -2   1      413.15      405.43     73.63 o 
  12  -2   1     2279.46     2218.16    226.11 o 
  13  -2   1      627.43      690.88    125.49 o 
  14  -2   1      155.20       -3.31     93.76 o 
  15  -2   1       11.31       96.13    105.12 o 
  16  -2   1      378.10      618.43    134.96 o 
  17  -2   1      422.71      380.24    125.96 o 
  18  -2   1     1052.14     1291.79    175.21 o 
  19  -2   1       45.67     -104.65    104.65 o 
 -21  -1   1      199.50      149.16    127.38 o 
 -20  -1   1      294.63      438.49    138.27 o 
 -19  -1   1      101.01       85.24    111.28 o 
 -18  -1   1       20.07      -95.18     95.65 o 
 -17  -1   1      580.21      580.07    129.75 o 
 -16  -1   1      187.98      325.31    108.44 o 
 -15  -1   1      994.66     1231.17    142.06 o 
 -14  -1   1       97.73      214.03     92.81 o 
 -13  -1   1     1481.09     1549.80    155.08 o 
 -12  -1   1      319.50      325.31     87.37 o 
 -11  -1   1      597.21      671.68     66.14 o 
 -10  -1   1     3484.09     3378.77    110.83 o 
  -9  -1   1     2395.88     2397.43     98.26 o 
  -8  -1   1      515.59      626.80     65.11 o 
  -7  -1   1      776.08      886.53     57.70 o 
  -6  -1   1     7169.36     7445.03    144.94 o 
  -5  -1   1     1175.68     1220.64     89.97 o 
  -4  -1   1     1621.69     1691.44     85.71 o 
  -3  -1   1       57.79        7.58     48.77 o 
  -2  -1   1     1747.04     1762.95     91.39 o 
   0  -1   1      166.45      162.42     58.24 o 
   1  -1   1    10494.35    10321.97    258.07 o 
   2  -1   1     7288.95     7806.32    130.95 o 
   3  -1   1    13066.52    12931.84    232.50 o 
   4  -1   1      347.38      303.53     59.19 o 
   5  -1   1       29.98      119.50     39.40 o 
   6  -1   1      751.55      841.56     96.60 o 
   7  -1   1     3122.64     3107.36    133.54 o 
   8  -1   1     5269.46     5258.21    130.41 o 
   9  -1   1      884.92      775.20     66.75 o 
  10  -1   1     2786.43     2678.75    104.97 o 
  11  -1   1      326.36      311.83     59.94 o 
  12  -1   1     1759.19     1791.25    126.91 o 
  13  -1   1      865.34      819.42     83.42 o 
  14  -1   1      274.94      300.06     71.65 o 
  15  -1   1       67.99      105.12     96.13 o 
  16  -1   1      581.75      752.44    124.06 o 
  17  -1   1      140.74      317.74    111.75 o 
  18  -1   1      318.92      387.35    126.43 o 
  19  -1   1      362.10      304.95    118.86 o 
  20  -1   1       41.03       -5.21    118.86 o 
 -21   0   1      641.58      446.06    141.59 o 
 -20   0   1     1304.87     1121.79    161.00 o 
 -19   0   1      218.77      385.45    126.43 o 
 -18   0   1      129.86      -28.89    102.28 o 
 -17   0   1     1532.82     1544.18    155.32 o 
 -16   0   1      375.51      318.68    102.76 o 
 -15   0   1      118.54       26.32     60.40 o 
 -14   0   1      112.06       65.01     58.08 o 
 -13   0   1      391.91      431.55     65.46 o 
 -12   0   1     3726.82     3511.89    175.92 o 
 -11   0   1     1864.05     1715.74     88.95 o 
 -10   0   1       34.32       26.73     58.95 o 
  -9   0   1     1385.89     1333.02     72.44 o 
  -8   0   1    25608.00    25675.69    424.52 o 
  -7   0   1     2082.91     2265.77     79.52 o 
  -6   0   1     5404.34     5325.15    112.98 o 
  -5   0   1     1608.49     1492.13     75.53 o 
  -4   0   1      191.55      222.05     30.58 o 
  -3   0   1     9018.19     8490.58    130.71 o 
  -2   0   1      266.33      293.59     29.83 o 
   1   0   1        0.99      -11.84     18.47 o 
   2   0   1       34.25       26.11     20.90 o 
   3   0   1     1851.60     1781.17     54.95 o 
   4   0   1       41.44       73.88     60.37 o 
   5   0   1     1004.85     1001.44     74.34 o 
   6   0   1      723.36      860.82     56.63 o 
   7   0   1     1843.68     2110.18    108.20 o 
   8   0   1     2783.56     2856.11    228.24 o 
   9   0   1      262.74      257.53     48.47 o 
  10   0   1      654.27      672.67     64.07 o 
  11   0   1       35.06       31.58     46.70 o 
  12   0   1      352.71      312.83     63.93 o 
  13   0   1      754.51      694.25     78.09 o 
  14   0   1     2930.57     3321.11    132.95 o 
  15   0   1      237.59      216.35    106.54 o 
  16   0   1     1058.78     1100.41    135.90 o 
  17   0   1       74.23      -33.15     87.60 o 
  18   0   1       55.03      163.84    106.54 o 
 -19   1   1       99.57       84.76    118.38 o 
 -18   1   1       18.98     -102.76    102.76 o 
 -17   1   1      570.17      567.76    130.69 o 
 -16   1   1      185.16      106.74    126.91 o 
 -15   1   1     1008.46      900.43     94.55 o 
 -14   1   1      104.58      197.29     68.09 o 
 -13   1   1     1477.03     1486.13    102.05 o 
 -12   1   1      318.48      350.91     67.87 o 
 -11   1   1      605.83      695.30     72.13 o 
 -10   1   1     3493.42     3396.21    120.28 o 
  -9   1   1     2406.06     2331.80    101.13 o 
  -8   1   1      513.02      584.08     61.48 o 
  -7   1   1      800.53      721.86     76.95 o 
  -6   1   1     7175.99     7079.00    153.50 o 
  -5   1   1     1205.78     1170.68     67.95 o 
  -4   1   1     1648.88     1747.31     76.83 o 
  -3   1   1       56.92       27.60     41.93 o 
  -2   1   1     1778.39     1976.76     75.65 o 
  -1   1   1     3851.12     3705.89     96.10 o 
   0   1   1      160.66      278.43     64.40 o 
   1   1   1    10489.61    10894.94    264.70 o 
   2   1   1     7381.53     7753.59    146.53 o 
   3   1   1    12988.17    12919.43    236.76 o 
   4   1   1      346.50      335.92     48.13 o 
   5   1   1       28.64       47.48     85.00 o 
   6   1   1      731.85      799.35     65.35 o 
   7   1   1     3068.76     3158.09    107.49 o 
   8   1   1     5284.15     5221.94    135.52 o 
   9   1   1      873.89     1076.78     74.27 o 
  10   1   1     2794.07     2727.88    112.68 o 
  11   1   1      317.73      325.24     68.19 o 
  12   1   1     1766.46     1807.55    160.53 o 
  13   1   1      865.83     1137.01     92.84 o 
  14   1   1      268.20      281.06     87.13 o 
  15   1   1       70.44       57.93     68.83 o 
  16   1   1      581.13      458.48    106.31 o 
  17   1   1      135.04      114.12    124.06 o 
 -18   2   1      485.81      483.47    156.74 o 
 -17   2   1      348.79      413.39    147.74 o 
 -16   2   1     2279.55     2270.60    147.25 o 
 -15   2   1      562.12      506.23     92.54 o 
 -14   2   1      430.86      501.11     97.31 o 
 -13   2   1      544.33      542.22     84.76 o 
 -12   2   1      365.13      389.97     81.92 o 
 -11   2   1      869.89      921.19    184.20 o 
 -10   2   1     1670.57     1814.99    110.68 o 
  -9   2   1       86.53       70.53     55.91 o 
  -8   2   1      770.40      751.27     78.41 o 
  -7   2   1      148.71      154.32     56.72 o 
  -6   2   1      700.33      603.18     70.45 o 
  -5   2   1       97.26       96.47     54.06 o 
  -4   2   1       12.68       62.51     71.98 o 
  -3   2   1      466.74      450.80     97.55 o 
  -2   2   1     1498.34     1420.59    124.06 o 
  -1   2   1     2208.74     1967.15    200.78 o 
   0   2   1     2227.96     1983.61    146.79 o 
   1   2   1     5333.59     5605.16    217.82 o 
   2   2   1      388.22      395.87     86.66 o 
   3   2   1     4333.17     4773.64    211.67 o 
   4   2   1      431.39      412.92     92.34 o 
   5   2   1      575.72      644.47    107.02 o 
   6   2   1      401.61      424.03     63.88 o 
   7   2   1       87.87       95.18     56.20 o 
   8   2   1     1560.43     1656.33    141.82 o 
   9   2   1      973.24      827.01     81.96 o 
  10   2   1     1236.10     1307.02     98.39 o 
  11   2   1      416.92      487.02     76.63 o 
  12   2   1     2277.27     2191.69    145.61 o 
  13   2   1      617.51      671.24     87.15 o 
  14   2   1      157.07      417.18    135.90 o 
  15   2   1       13.04     -108.91    119.80 o 
  16   2   1      369.23      449.38    157.68 o 
  17   2   1      426.47      733.50    169.05 o 
  18   2   1     1040.24      818.26    193.20 o 
  19   2   1       41.81      -33.62    143.95 o 
 -17   3   1      810.70     1002.46    205.51 o 
 -16   3   1      146.10      368.41    166.21 o 
 -15   3   1      471.88      643.05    171.42 o 
 -14   3   1      629.96      795.53    177.57 o 
 -13   3   1      147.90      131.53     88.16 o 
 -12   3   1       99.18       90.01     84.35 o 
 -11   3   1      201.57      218.24     83.58 o 
 -10   3   1      214.48      223.58    147.98 o 
  -9   3   1      285.27      228.71    113.17 o 
  -8   3   1     2080.66     2129.93    196.51 o 
  -7   3   1      465.50      733.02    141.11 o 
  -6   3   1      277.27      350.41    122.17 o 
  -5   3   1     1098.51      945.16    147.74 o 
  -4   3   1      940.00     1099.53    150.11 o 
  -3   3   1      603.78      684.25    120.75 o 
   1   3   1     4433.19     4424.18    229.19 o 
   2   3   1      808.29      953.21    138.74 o 
   3   3   1     1232.65     1207.97    156.74 o 
   4   3   1     1162.87     1227.86    156.26 o 
   5   3   1      603.25      433.28    124.06 o 
   6   3   1     1949.05     2033.81    190.83 o 
   7   3   1     2609.04     2513.02    215.46 o 
   8   3   1     1504.97     1654.98    184.20 o 
   9   3   1     1660.93     1753.48    199.36 o 
  10   3   1      603.33      853.30    165.26 o 
  11   3   1       79.70       15.63    126.43 o 
  12   3   1      117.52      198.41    146.32 o 
  13   3   1      534.33      421.91    154.84 o 
  14   3   1       89.11       78.13    137.32 o 
  15   3   1      226.70      150.11    155.79 o 
  16   3   1      493.88      577.70    179.47 o 
  17   3   1      350.11      425.23    170.94 o 
 -13   4   1        1.19      -81.45    143.01 o 
 -12   4   1      633.41      724.50    187.04 o 
 -11   4   1      141.43      331.00    149.64 o 
 -10   4   1      805.94      842.88    174.26 o 
  -9   4   1      283.37      369.35    145.85 o 
  -8   4   1       78.35      -84.29    123.59 o 
  -7   4   1      658.30      622.22    154.84 o 
  -6   4   1      751.18      722.60    148.69 o 
   4   4   1      216.87      282.70    119.80 o 
   5   4   1      896.00      706.98    155.79 o 
   7   4   1      886.52      895.92    174.73 o 
   8   4   1      377.95      372.67    146.79 o 
   9   4   1      299.69      428.07    151.53 o 
  10   4   1      264.94      314.42    150.58 o 
  11   4   1        6.11      134.48    143.48 o 
  12   4   1       35.35      228.71    150.11 o 
  13   4   1       30.14     -133.54    133.54 o 
  -3  -5   2      450.34      597.70    120.16 o 
  -2  -5   2       32.58       52.34     99.83 o 
  -1  -5   2      191.02      406.67    113.53 o 
   0  -5   2       55.46       46.48     97.05 o 
   1  -5   2      326.75      206.73    105.47 o 
   2  -5   2       51.11      -51.85     93.42 o 
 -13  -4   2      397.68      432.81    144.43 o 
 -12  -4   2      237.13      389.71    138.74 o 
 -11  -4   2        6.92      -26.99    112.70 o 
 -10  -4   2      141.60      162.42    124.54 o 
  -9  -4   2      137.03      -15.63    112.70 o 
  -8  -4   2      151.21       23.20    114.59 o 
  -6  -4   2       49.29      173.98     85.61 o 
  -5  -4   2     1590.12     1655.15    132.06 o 
  -4  -4   2      331.06      319.31    104.89 o 
  -3  -4   2      381.62      388.57     92.76 o 
  -2  -4   2      209.69      131.77     83.58 o 
  -1  -4   2      442.54      605.75    100.78 o 
   0  -4   2     1421.18     1452.25    172.84 o 
   1  -4   2       79.23       61.50    124.06 o 
   2  -4   2      977.77      992.52    167.16 o 
   3  -4   2       62.56       20.84    113.17 o 
   4  -4   2       52.46       47.35    117.91 o 
   5  -4   2      509.33       84.76    124.06 o 
   6  -4   2      527.33      357.99    138.27 o 
   7  -4   2       56.94       13.26    115.54 o 
   8  -4   2     1325.78     1232.59    168.58 o 
  10  -4   2       76.52      112.70    125.01 o 
  11  -4   2      614.68      581.97    155.32 o 
  12  -4   2      167.38      116.96    128.80 o 
 -18  -3   2      103.52       44.04    129.27 o 
 -17  -3   2       31.72      225.40    135.90 o 
 -16  -3   2      728.28      765.70    161.47 o 
 -15  -3   2      775.84      892.60    165.26 o 
 -14  -3   2       13.13       47.83    112.70 o 
 -13  -3   2      253.30      185.15    113.17 o 
 -12  -3   2       40.40       25.57     98.02 o 
 -11  -3   2      179.25      -29.83     97.07 o 
 -10  -3   2      220.86      161.95    101.81 o 
  -9  -3   2      918.13      925.75    138.74 o 
  -8  -3   2      622.94      641.33    101.10 o 
  -7  -3   2     2426.16     2576.94    160.05 o 
  -6  -3   2        3.41       26.99     82.87 o 
  -5  -3   2      169.45      180.41     87.13 o 
  -4  -3   2       79.95       34.09     77.19 o 
  -3  -3   2     2044.72     2492.50    127.20 o 
  -2  -3   2      774.75      739.41     86.93 o 
  -1  -3   2      816.39      934.75    128.80 o 
   0  -3   2      289.02      258.07     96.60 o 
   1  -3   2      391.74      479.21    114.12 o 
   2  -3   2       23.13       85.24     93.76 o 
   3  -3   2     1058.76     1052.18    135.90 o 
   4  -3   2     1606.41     1601.00    157.21 o 
   5  -3   2       77.28      164.31     94.23 o 
   6  -3   2      943.83      966.00    134.96 o 
   7  -3   2      586.54      726.87    121.22 o 
   8  -3   2      149.67       24.15     95.65 o 
   9  -3   2      129.70       66.06     70.99 o 
  10  -3   2      132.07       70.56     71.31 o 
  11  -3   2        4.00       14.26    116.49 o 
  12  -3   2      149.61      157.68    114.59 o 
  13  -3   2      168.13       44.99    108.44 o 
  14  -3   2       26.04      -53.51    110.33 o 
  15  -3   2       20.09      134.01    119.80 o 
  16  -3   2       55.31       67.71    124.06 o 
 -20  -2   2       13.85      182.31    131.64 o 
 -19  -2   2        6.30       35.99    116.01 o 
 -18  -2   2      227.93      167.63    123.12 o 
 -17  -2   2      561.29      767.59    148.69 o 
 -16  -2   2     1304.84     1162.04    158.63 o 
 -15  -2   2       65.64       33.62    103.23 o 
 -14  -2   2      525.07      673.83    130.22 o 
 -13  -2   2       53.90      -79.55     87.60 o 
 -12  -2   2      613.44      811.63    125.49 o 
 -11  -2   2       47.47      126.91     89.50 o 
 -10  -2   2     1720.05     1766.45    131.17 o 
  -9  -2   2     2728.04     2782.12    104.10 o 
  -8  -2   2      863.30      807.56     67.58 o 
  -7  -2   2     2517.89     2614.03     98.02 o 
  -6  -2   2     3165.42     3160.33    140.16 o 
  -5  -2   2      910.62      873.19     91.39 o 
  -4  -2   2      378.12      388.29     70.08 o 
  -3  -2   2      274.50      315.84     69.61 o 
  -1  -2   2      281.08      393.98     87.60 o 
   0  -2   2     4600.59     4633.95    190.36 o 
   1  -2   2      453.31      584.81     90.92 o 
   2  -2   2     3799.94     4117.74    102.33 o 
   3  -2   2     6385.35     6419.77    194.62 o 
   4  -2   2    13716.50    14045.05    231.76 o 
   5  -2   2        2.19       35.44     32.20 o 
   6  -2   2      211.53      236.78     38.07 o 
   7  -2   2      848.99      918.17    107.96 o 
   8  -2   2     2633.24     2528.72    108.82 o 
   9  -2   2     3108.35     3134.13    121.50 o 
  10  -2   2     1826.98     1948.68    109.86 o 
  11  -2   2       86.44      104.11     63.74 o 
  12  -2   2       29.45       50.98     66.12 o 
  13  -2   2      502.68      497.88     83.85 o 
  14  -2   2     1357.46     1525.24    171.42 o 
  15  -2   2     1332.88     1227.86    158.16 o 
  16  -2   2       32.53       30.78    105.12 o 
  17  -2   2      757.21      695.61    149.64 o 
  18  -2   2      339.47      411.02    131.17 o 
  19  -2   2        1.66       34.09    118.86 o 
 -21  -1   2       69.09      -22.26    123.59 o 
 -20  -1   2       63.76       60.61    125.96 o 
 -19  -1   2     1104.11     1119.42    159.58 o 
 -18  -1   2      270.69      236.29    112.23 o 
 -17  -1   2       50.12      213.09    107.02 o 
 -16  -1   2      652.28      398.71    114.59 o 
 -15  -1   2      597.59      518.51    115.07 o 
 -14  -1   2     1531.71     1651.19    155.32 o 
 -13  -1   2     1876.39     1484.51    136.85 o 
 -12  -1   2     1042.65     1204.24    147.03 o 
 -11  -1   2      615.07      563.41     67.71 o 
 -10  -1   2      541.07      566.09     54.34 o 
  -9  -1   2     3744.84     3730.67    143.24 o 
  -8  -1   2      316.24      394.35     81.21 o 
  -7  -1   2     1925.19     1808.98     70.56 o 
  -6  -1   2     6396.66     6175.82    245.29 o 
  -5  -1   2     1802.30     1773.55     66.09 o 
  -4  -1   2     1242.26     1202.13    185.39 o 
  -3  -1   2     3304.25     3452.97    113.65 o 
  -1  -1   2     1208.64     1332.04     93.29 o 
   0  -1   2    27992.32    28350.15    600.91 o 
   1  -1   2    45761.86    46382.37    898.99 o 
   2  -1   2     5092.45     5154.51    105.70 o 
   3  -1   2      193.86      224.74     58.24 o 
   4  -1   2     4146.89     3985.72     94.31 o 
   5  -1   2     3756.60     3766.92    149.64 o 
   6  -1   2       68.23       85.67     42.85 o 
   7  -1   2      667.48      645.62     58.91 o 
   8  -1   2     2749.85     2666.32    223.98 o 
   9  -1   2     1351.38     1219.51     78.85 o 
  10  -1   2     5334.22     5112.83    250.73 o 
  11  -1   2     1343.12     1299.40     88.48 o 
  12  -1   2      948.06     1039.58     86.57 o 
  13  -1   2      122.56      122.75     63.02 o 
  14  -1   2      719.33      926.56     93.31 o 
  15  -1   2      699.04      822.53     94.58 o 
  16  -1   2      275.33      466.90    115.54 o 
  17  -1   2      967.66      999.15    140.64 o 
  18  -1   2      377.39      308.74    124.54 o 
  19  -1   2     1330.37     1307.89    168.58 o 
 -22   0   2     1329.99     1125.58    170.00 o 
 -21   0   2      347.69      402.03    136.38 o 
 -20   0   2      138.76       16.10    113.65 o 
 -19   0   2      458.72      471.63    127.38 o 
 -18   0   2      291.92      337.15    117.44 o 
 -17   0   2     1604.12     1507.24    157.21 o 
 -16   0   2      166.98      142.06     98.49 o 
 -15   0   2      910.39      786.53    118.38 o 
 -14   0   2      706.47      715.27     90.44 o 
 -13   0   2     3497.28     3254.63    117.65 o 
 -12   0   2     1144.98     1088.64     77.42 o 
 -11   0   2       42.00       30.58     46.00 o 
 -10   0   2      403.93      461.81    133.30 o 
  -9   0   2     3421.32     3229.81     98.44 o 
  -8   0   2     2437.73     2517.03     85.59 o 
  -7   0   2     3617.70     3534.33    118.38 o 
  -6   0   2      231.54      291.59     38.68 o 
  -5   0   2     1540.18     1451.17     58.95 o 
  -4   0   2     2783.48     2611.94     62.57 o 
  -3   0   2     1803.70     1843.92     73.40 o 
  -2   0   2     8700.08     8782.53    184.20 o 
  -1   0   2     3736.26     3491.66     58.68 o 
   0   0   2     4054.63     4033.52    101.81 o 
   1   0   2      167.85      119.48     23.92 o 
   2   0   2     9965.19    10096.62    152.57 o 
   3   0   2      444.92      520.90     37.14 o 
   4   0   2     4673.28     4796.60    101.93 o 
   5   0   2        2.14       57.30     35.53 o 
   6   0   2     4435.36     4474.11    108.54 o 
   7   0   2     5526.34     5894.75    132.65 o 
   8   0   2     3865.03     4090.96    114.46 o 
   9   0   2      337.03      458.43     56.35 o 
  10   0   2      399.50      425.25     58.57 o 
  11   0   2     3847.58     3773.14    126.38 o 
  12   0   2     1639.14     1702.15    101.05 o 
  13   0   2      647.19      805.79     80.90 o 
  14   0   2      424.27      418.49     72.38 o 
  15   0   2      672.16      778.78     99.44 o 
  16   0   2       35.68       39.60    125.49 o 
  17   0   2      785.75      648.73    123.12 o 
 -20   1   2       63.77     -108.44    108.44 o 
 -19   1   2     1090.37     1206.55    166.68 o 
 -18   1   2      273.08      369.35    124.54 o 
 -17   1   2       47.95       20.84    107.02 o 
 -16   1   2      647.77      586.95    141.59 o 
 -15   1   2      593.97      752.63     88.46 o 
 -14   1   2     1528.98     1741.74    125.49 o 
 -13   1   2     1897.34     2044.91    121.70 o 
 -12   1   2     1048.22     1149.71     87.73 o 
 -11   1   2      610.62      551.59     68.71 o 
 -10   1   2      538.30      516.59     65.44 o 
  -9   1   2     3728.93     3663.93    121.38 o 
  -8   1   2      319.99      290.38     54.37 o 
  -7   1   2     1915.30     2042.66    180.41 o 
  -6   1   2     6418.44     6464.04    183.97 o 
  -5   1   2     1795.40     1746.96     93.05 o 
  -4   1   2     1229.39     1318.27     79.32 o 
  -3   1   2     3241.77     3300.27     95.93 o 
  -2   1   2      762.47      827.24     44.26 o 
  -1   1   2     1171.01     1242.54     95.65 o 
   0   1   2    28087.41    28921.23    599.49 o 
   1   1   2    46014.30    46359.86    939.95 o 
   2   1   2     5004.28     5487.72    178.52 o 
   3   1   2      184.43      102.13     41.50 o 
   4   1   2     4130.30     4046.84    112.23 o 
   5   1   2     3785.02     3781.93    117.20 o 
   6   1   2       71.74      116.56     44.14 o 
   7   1   2      648.13      594.76     75.76 o 
   8   1   2     2738.07     2798.73     99.61 o 
   9   1   2     1353.80     1360.90     81.58 o 
  10   1   2     5337.70     5427.43    147.97 o 
  11   1   2     1351.11     1125.02     83.96 o 
  12   1   2      968.56      988.82    138.27 o 
  13   1   2      120.14      116.83     62.51 o 
  14   1   2      703.96      864.20    175.21 o 
  15   1   2      700.96      705.56    145.85 o 
  16   1   2      281.30      293.59    127.38 o 
  17   1   2      960.00     1242.54    182.78 o 
  18   1   2      370.40      289.80    143.48 o 
 -18   2   2      229.43      403.45    127.85 o 
 -17   2   2      563.69      686.80    104.45 o 
 -16   2   2     1294.09     1268.30    145.37 o 
 -15   2   2       63.99       21.52     76.23 o 
 -14   2   2      528.77      587.63     92.59 o 
 -13   2   2       55.76       74.48     71.23 o 
 -12   2   2      603.79      592.08     83.17 o 
 -11   2   2       47.38      143.62     65.67 o 
 -10   2   2     1723.51     1717.12    120.51 o 
  -9   2   2     2742.24     2677.68    126.89 o 
  -8   2   2      875.86      807.06    119.80 o 
  -7   2   2     2515.84     2593.82    191.78 o 
  -6   2   2     3136.92     3207.66    125.51 o 
  -5   2   2      916.43      962.14     79.59 o 
  -4   2   2      376.57      665.78    106.07 o 
  -3   2   2      273.45      304.48     89.50 o 
  -2   2   2      535.80      367.46     79.55 o 
  -1   2   2      293.11      151.06     77.19 o 
   0   2   2     4550.09     4409.50    182.78 o 
   1   2   2      435.08      434.70     90.44 o 
   2   2   2     3808.18     3881.04    193.20 o 
   3   2   2     6431.18     6838.70    239.61 o 
   4   2   2    13679.82    13626.73    387.82 o 
   5   2   2        1.58       33.62     78.13 o 
   6   2   2      212.07      259.19     59.01 o 
   7   2   2      846.73      770.77    188.23 o 
   8   2   2     2638.34     2537.92    115.85 o 
   9   2   2     3096.71     3034.12    123.89 o 
  10   2   2     1851.58     1903.41    112.58 o 
  11   2   2       93.29       24.41     60.09 o 
  12   2   2       29.16      -80.03    104.18 o 
  13   2   2      493.04      534.14    144.43 o 
  14   2   2     1364.15     1438.58    191.78 o 
  15   2   2     1340.41     1508.19    196.99 o 
  16   2   2       33.68      -83.34    127.38 o 
  17   2   2      752.25      766.64    170.94 o 
  18   2   2      342.25      132.59    152.00 o 
  19   2   2        1.95      172.36    152.95 o 
 -18   3   2       97.86      151.53    157.68 o 
 -17   3   2       32.80       75.29    145.85 o 
 -16   3   2      735.90      738.23    176.15 o 
 -15   3   2      784.03      687.95    121.22 o 
 -14   3   2       12.82        4.87     91.15 o 
 -13   3   2      251.73      384.15     93.79 o 
 -12   3   2       37.85       -2.46     78.27 o 
 -11   3   2      179.01      248.95     86.68 o 
 -10   3   2      223.05      186.32    103.23 o 
  -9   3   2      903.63     1245.85    171.89 o 
  -8   3   2      626.88      595.70    144.90 o 
  -7   3   2     2427.99     2325.50    207.88 o 
  -6   3   2        4.26       28.89    102.28 o 
  -5   3   2      170.56      -22.26     88.55 o 
  -4   3   2       74.31       47.35     89.50 o 
   0   3   2      293.80      415.28    107.49 o 
   1   3   2      391.44      421.44    115.54 o 
   2   3   2       23.68        0.47     98.02 o 
   3   3   2     1064.76     1072.54    140.16 o 
   4   3   2     1600.22     1180.51    148.21 o 
   5   3   2       79.64      218.30    101.81 o 
   6   3   2      953.11      962.68    153.42 o 
   7   3   2      577.62      380.24    120.28 o 
   8   3   2      163.51       94.23    118.38 o 
   9   3   2      124.05      245.76    130.69 o 
  10   3   2      131.00      293.59    137.32 o 
  11   3   2        3.87      166.21    123.12 o 
  12   3   2      151.86      110.81    118.86 o 
  13   3   2      171.71      103.70    134.96 o 
  14   3   2       25.39      147.74    146.32 o 
  15   3   2       20.42      127.85    143.95 o 
  16   3   2       57.30      -95.18    140.16 o 
 -13   4   2      395.72      304.95    163.84 o 
 -12   4   2      234.96      367.46    160.05 o 
 -11   4   2        7.43      -41.20    130.22 o 
 -10   4   2      142.64      359.88    146.79 o 
  -9   4   2      141.04       84.29    133.06 o 
  -8   4   2      150.28       67.24    112.70 o 
   3   4   2       63.24        1.42    104.18 o 
   4   4   2       52.32      -59.66    105.60 o 
   5   4   2      516.88      505.25    149.64 o 
   6   4   2      517.25      431.38    143.01 o 
   7   4   2       57.74      136.38    130.69 o 
   8   4   2     1327.16     1720.80    214.03 o 
   9   4   2      396.10      444.64    156.74 o 
  10   4   2       77.26     -104.65    122.64 o 
  11   4   2      610.54      473.53    164.79 o 
  12   4   2      170.68      146.79    138.74 o 
  -3  -5   3      107.36       38.78    100.25 o 
  -2  -5   3      402.09      539.80    180.18 o 
  -1  -5   3      235.53      185.84    102.52 o 
   0  -5   3      696.88      914.15    131.10 o 
   1  -5   3      384.57      315.19    110.58 o 
 -13  -4   3      703.02      708.40    162.89 o 
 -12  -4   3      615.78      691.83    156.74 o 
 -11  -4   3       89.79       69.14    121.70 o 
 -10  -4   3      405.70      288.85    129.27 o 
  -9  -4   3       84.72       44.99    110.81 o 
  -8  -4   3     1106.04     1066.49    121.13 o 
  -7  -4   3      341.46      407.23    157.21 o 
  -6  -4   3      105.26      214.98    138.27 o 
  -5  -4   3      918.88     1039.06    116.16 o 
  -4  -4   3      361.12      477.56     96.15 o 
  -3  -4   3      138.36      127.60     80.03 o 
  -2  -4   3      353.21      220.56     83.13 o 
  -1  -4   3       99.13       75.75    111.52 o 
   0  -4   3      691.50      661.81    116.72 o 
   1  -4   3     1038.42      985.89    162.89 o 
   2  -4   3      379.65      426.18    130.69 o 
   3  -4   3       70.96      -11.84    116.01 o 
   4  -4   3       52.74      159.11    123.59 o 
   5  -4   3      979.45      995.36    161.47 o 
   6  -4   3      227.25      439.91    137.80 o 
   7  -4   3      788.61      925.27    157.68 o 
   8  -4   3       51.15       68.19    115.54 o 
   9  -4   3      355.32      525.14    152.00 o 
  10  -4   3      254.94      296.43    134.96 o 
  11  -4   3      438.12      295.01    143.48 o 
  12  -4   3      131.95      175.21    131.64 o 
 -18  -3   3      123.92      198.88    136.85 o 
 -17  -3   3      419.03      515.20    147.27 o 
 -16  -3   3      441.73      470.21    143.01 o 
 -15  -3   3      121.61      187.04    125.96 o 
 -14  -3   3      778.88      924.80    158.16 o 
 -13  -3   3      410.48      442.75    129.75 o 
 -12  -3   3      667.57      682.35    127.38 o 
 -11  -3   3      882.53      752.44    135.43 o 
 -10  -3   3      478.38      433.75    108.44 o 
  -9  -3   3      595.10      568.71    119.80 o 
  -8  -3   3      629.41      808.68     83.80 o 
  -7  -3   3      131.92      157.68     85.24 o 
  -6  -3   3     1070.47     1074.91    125.96 o 
  -5  -3   3      186.21      145.85     84.76 o 
  -4  -3   3     1356.28     1304.39     99.09 o 
  -3  -3   3     1179.15     1140.47     94.58 o 
  -2  -3   3     1001.16      829.62    128.80 o 
  -1  -3   3      320.77      348.52    113.65 o 
   0  -3   3      102.24      106.07    103.23 o 
   1  -3   3      243.84      310.63    107.49 o 
   2  -3   3     2312.76     2254.00    177.57 o 
   3  -3   3     2327.14     2164.03    173.78 o 
   4  -3   3     3414.67     3443.03    200.78 o 
   5  -3   3      115.17      183.73    101.34 o 
   6  -3   3      732.59      869.40    130.69 o 
   7  -3   3      904.92      902.07    131.17 o 
   8  -3   3     1728.83     1519.55    164.79 o 
   9  -3   3      350.72      603.75    125.49 o 
  10  -3   3      716.15      627.93     92.89 o 
  11  -3   3       43.00      -10.49     80.03 o 
  12  -3   3      836.32      913.44    152.00 o 
  13  -3   3      275.45      366.04    127.85 o 
  14  -3   3      537.42      564.45    140.64 o 
  15  -3   3      278.02      388.29    141.59 o 
  16  -3   3       61.36       19.41    126.43 o 
 -20  -2   3      140.59       50.19    125.96 o 
 -19  -2   3      335.71      263.76    133.54 o 
 -18  -2   3      798.92      734.44    151.53 o 
 -17  -2   3      227.82      447.01    128.33 o 
 -16  -2   3      703.91      551.19    131.64 o 
 -15  -2   3      614.28      846.67    140.16 o 
 -14  -2   3     2240.07     2210.90    188.94 o 
 -13  -2   3     1693.57     1308.36    151.06 o 
 -12  -2   3      244.47      248.13     99.91 o 
 -11  -2   3      224.42      270.38     95.65 o 
 -10  -2   3      662.58      605.17    103.23 o 
  -9  -2   3     2527.75     2448.63     96.71 o 
  -8  -2   3     2761.99     2926.94    102.37 o 
  -7  -2   3       39.16       -6.48     71.98 o 
  -6  -2   3     3550.56     3617.62    143.01 o 
  -5  -2   3     2211.75     2319.82    124.54 o 
  -4  -2   3     1164.76     1324.46    103.23 o 
  -3  -2   3       81.83      106.07     79.08 o 
  -2  -2   3      931.05      836.72    102.28 o 
  -1  -2   3      174.74      242.92     80.97 o 
   0  -2   3     1028.24     1180.03    115.54 o 
   1  -2   3     5751.20     5948.47    222.56 o 
   2  -2   3     2379.42     2374.64     85.24 o 
   3  -2   3     5883.23     5735.23    358.22 o 
   4  -2   3     1220.94     1119.00     64.91 o 
   5  -2   3     1950.97     1875.31    146.79 o 
   6  -2   3      919.34      868.21     71.50 o 
   7  -2   3     4323.80     4342.73    196.04 o 
   8  -2   3      287.66      395.21     77.42 o 
   9  -2   3     2352.31     2225.36    110.66 o 
  10  -2   3      266.23      229.63     67.80 o 
  11  -2   3     2454.90     2608.65    122.71 o 
  12  -2   3      789.27      795.80     96.84 o 
  13  -2   3      862.47      919.20     96.76 o 
  14  -2   3      391.37      342.36    119.33 o 
  15  -2   3      147.00       54.46    105.60 o 
  16  -2   3      119.06      122.17    109.39 o 
  17  -2   3      768.13      793.63    145.85 o 
  18  -2   3      258.32      150.58    122.64 o 
 -22  -1   3      226.89      195.09    135.90 o 
 -21  -1   3      492.16      635.00    154.84 o 
 -20  -1   3      122.39      151.53    122.64 o 
 -19  -1   3      710.75      748.18    141.59 o 
 -18  -1   3      150.52      196.51    111.28 o 
 -17  -1   3      656.08      761.43    136.38 o 
 -16  -1   3      112.80      102.28     98.49 o 
 -15  -1   3     4979.74     4734.81    229.19 o 
 -14  -1   3     1463.77     1405.43    145.85 o 
 -13  -1   3      922.49      771.38    115.54 o 
 -12  -1   3      691.58      535.56     95.65 o 
 -11  -1   3     1892.39     1747.45     85.52 o 
 -10  -1   3      807.76      912.38     82.16 o 
  -9  -1   3      216.06      211.29     40.27 o 
  -8  -1   3      628.10      808.65     52.71 o 
  -7  -1   3     5753.20     6238.05    180.89 o 
  -6  -1   3    11944.42    11619.72    193.22 o 
  -5  -1   3      782.84      708.04    114.83 o 
  -4  -1   3     1555.07     1477.88     60.70 o 
  -3  -1   3     1327.84     1293.21     84.29 o 
  -2  -1   3      812.47      951.32     86.18 o 
  -1  -1   3      222.92      315.37     65.35 o 
   0  -1   3    15085.98    15450.70    239.20 o 
   1  -1   3     5409.68     5596.51    114.20 o 
   2  -1   3     1059.29     1064.15     58.18 o 
   3  -1   3     1512.25     1577.20     84.05 o 
   4  -1   3     2551.37     2795.93    176.86 o 
   5  -1   3      420.39      317.74     73.40 o 
   6  -1   3      750.70      721.57     96.36 o 
   7  -1   3      470.94      503.68     57.00 o 
   8  -1   3      159.23      212.86     50.92 o 
   9  -1   3     4499.24     4228.94    126.34 o 
  10  -1   3      753.24      846.26     76.23 o 
  11  -1   3     1642.59     1775.39    134.96 o 
  12  -1   3     1021.56     1095.59    267.78 o 
  13  -1   3      857.28      833.28     87.21 o 
  14  -1   3     1393.29     1527.32    171.89 o 
  15  -1   3      100.74      156.00    138.51 o 
  16  -1   3      421.95      399.18    116.96 o 
  17  -1   3        9.70      -42.62     91.86 o 
 -22   0   3      294.79      478.74    137.32 o 
 -21   0   3      353.98      361.30    128.80 o 
 -20   0   3      620.86      820.15    146.32 o 
 -19   0   3       32.58      109.86    111.28 o 
 -18   0   3      211.12      124.06    106.07 o 
 -17   0   3      669.34      657.26    123.59 o 
 -16   0   3      314.83      354.67    105.60 o 
 -15   0   3      102.95       92.81     89.02 o 
 -14   0   3     1334.57     1107.11    120.75 o 
 -13   0   3       69.55       64.85     51.11 o 
 -12   0   3     6758.67     6335.83    152.77 o 
 -11   0   3       52.04       -0.34     42.08 o 
 -10   0   3      559.54      502.36     53.13 o 
  -9   0   3     5507.27     5396.28    134.25 o 
  -8   0   3      257.69      286.06     43.34 o 
  -7   0   3       20.83       44.34     34.99 o 
  -6   0   3     2849.40     2775.81     92.81 o 
  -5   0   3     2298.19     2305.70     63.11 o 
  -4   0   3       42.89      123.13     29.83 o 
  -3   0   3      482.24      538.40     47.83 o 
  -2   0   3     5397.99     5296.89     72.83 o 
  -1   0   3     1619.22     1598.38     36.06 o 
   0   0   3     1651.05     1544.18     80.03 o 
   1   0   3     1027.25      994.86     52.39 o 
   2   0   3      167.36      178.16     26.89 o 
   3   0   3      642.03      671.65     71.98 o 
   4   0   3     5960.91     5896.71    116.24 o 
   5   0   3     6561.91     6794.25    134.48 o 
   6   0   3        0.02       -3.38     37.05 o 
   7   0   3      107.29       48.59     41.43 o 
   8   0   3      408.17      449.41     54.72 o 
   9   0   3      460.42      498.85     58.35 o 
  10   0   3       16.59       54.94     45.99 o 
  11   0   3     1246.05     1253.61     83.49 o 
  12   0   3     4802.75     4808.70    147.39 o 
  13   0   3      266.61      274.28     66.60 o 
  14   0   3      816.00      853.63     88.97 o 
  15   0   3       17.35       45.02     65.88 o 
  16   0   3        0.01       10.89    109.39 o 
  17   0   3     1084.27      911.54    161.47 o 
 -22   1   3      226.87      438.96    157.68 o 
 -21   1   3      493.75      520.41    155.79 o 
 -20   1   3      123.45      182.78    123.59 o 
 -19   1   3      710.23      677.62    148.21 o 
 -18   1   3      146.28      136.38    112.70 o 
 -17   1   3      662.94      649.21    132.59 o 
 -16   1   3      108.20       90.44    100.86 o 
 -15   1   3     4997.30     4991.86    167.07 o 
 -14   1   3     1453.49     1297.08     98.92 o 
 -13   1   3      925.12      899.20     83.53 o 
 -12   1   3      694.12      746.85     76.16 o 
 -11   1   3     1864.01     2007.96    103.85 o 
 -10   1   3      819.01      802.15     72.49 o 
  -9   1   3      210.10      185.39     50.88 o 
  -8   1   3      627.82      501.62     60.38 o 
  -7   1   3     5833.68     5976.31    144.30 o 
  -6   1   3    11946.32    11686.58    155.06 o 
  -5   1   3      781.25      747.45    104.18 o 
  -4   1   3     1564.39     1605.96     75.97 o 
  -3   1   3     1307.20     1255.81    101.81 o 
  -2   1   3      823.11      942.80    138.74 o 
  -1   1   3      215.64      191.78     57.30 o 
   0   1   3    15101.91    15249.51    357.04 o 
   1   1   3     5368.59     5497.67    185.62 o 
   2   1   3     1067.37     1106.64     98.49 o 
   3   1   3     1528.01     1637.07     71.16 o 
   4   1   3     2544.92     2717.37     84.79 o 
   5   1   3      401.63      403.31     47.39 o 
   6   1   3      728.57      793.78     57.80 o 
   7   1   3      491.70      638.42     56.24 o 
   8   1   3      162.54      158.81     46.51 o 
   9   1   3     4517.67     4303.51    133.54 o 
  10   1   3      744.80      573.35     65.17 o 
  11   1   3     1667.94     1690.29     96.90 o 
  12   1   3     1018.23      991.10     84.99 o 
  13   1   3      851.93      856.14    144.90 o 
  14   1   3     1389.16     1694.29    182.78 o 
  15   1   3      101.72       31.25    113.17 o 
  16   1   3      421.24      406.29    143.01 o 
  17   1   3        8.82     -119.33    119.33 o 
  18   1   3      440.88      359.41    153.90 o 
 -19   2   3      336.22      187.99    130.22 o 
 -18   2   3      802.69      703.19    148.21 o 
 -17   2   3      228.37      192.55    166.68 o 
 -16   2   3      700.68      785.46    105.39 o 
 -15   2   3      636.90      665.48     98.59 o 
 -14   2   3     2207.78     2440.27    139.72 o 
 -13   2   3     1705.57     1655.45    118.27 o 
 -12   2   3      239.73      357.83     77.80 o 
 -11   2   3      222.65      155.31     69.04 o 
 -10   2   3      665.40      793.49     86.19 o 
  -9   2   3     2526.63     2491.41    126.67 o 
  -8   2   3     2794.45     2714.00    124.07 o 
  -7   2   3       36.72       48.20     54.74 o 
  -6   2   3     3551.05     3271.80    142.77 o 
  -5   2   3     2229.08     2293.89    108.38 o 
  -4   2   3     1156.21     1257.69    125.49 o 
  -3   2   3       86.17       95.18     63.93 o 
  -2   2   3      917.36      968.84    102.76 o 
  -1   2   3      168.42      105.12     69.61 o 
   0   2   3     1036.56     1035.13    111.75 o 
   1   2   3     5756.54     5688.50    225.40 o 
   2   2   3     2395.83     2228.43    144.90 o 
   3   2   3     5897.23     6235.42    230.13 o 
   4   2   3     1232.60     1230.70    124.54 o 
   5   2   3     1953.87     1870.91    156.26 o 
   6   2   3      918.79      799.99    134.25 o 
   7   2   3     4341.97     4281.37    139.82 o 
   8   2   3      286.81      339.30     63.01 o 
   9   2   3     2329.35     2335.90    115.68 o 
  10   2   3      265.88      319.63    118.86 o 
  11   2   3     2460.96     2460.45    215.46 o 
  12   2   3      794.40      640.21    149.64 o 
  13   2   3      860.50      738.23    156.26 o 
  14   2   3      385.72      426.18    148.69 o 
  15   2   3      144.05      294.06    143.48 o 
  16   2   3      117.70       57.30    138.74 o 
  17   2   3      767.83     1019.98    189.88 o 
  18   2   3      256.31      286.01    157.68 o 
 -18   3   3      124.74       11.36    144.43 o 
 -17   3   3      418.39      439.43    167.16 o 
 -16   3   3      435.98      544.52    208.59 o 
 -15   3   3      120.83      126.40    116.25 o 
 -14   3   3      769.98      927.07    169.76 o 
 -13   3   3      406.24      481.24    134.01 o 
 -12   3   3      676.18      743.79    107.51 o 
 -11   3   3      895.54      892.69    166.45 o 
 -10   3   3      484.51      337.93    142.53 o 
  -9   3   3      591.55      724.50     96.05 o 
  -8   3   3      632.58      575.34    143.48 o 
  -7   3   3      131.81      174.26    115.07 o 
  -6   3   3     1084.13     1160.62    154.37 o 
  -1   3   3      329.53      304.95    101.81 o 
   0   3   3      104.06       20.84     82.87 o 
   1   3   3      252.86      207.88    105.60 o 
   2   3   3     2327.00     2050.85    180.41 o 
   3   3   3     2304.08     2364.80    189.41 o 
   4   3   3     3438.29     3321.33    208.83 o 
   5   3   3      113.09       17.52     96.60 o 
   6   3   3      731.50      666.25    143.01 o 
   7   3   3      894.39      836.72    154.37 o 
   8   3   3     1731.24     1488.77    186.57 o 
   9   3   3      349.95      328.63    129.75 o 
  10   3   3      716.87      697.98    158.16 o 
  11   3   3       41.51      209.30    131.17 o 
  12   3   3      827.15      863.24    174.26 o 
  13   3   3      279.86      142.06    137.80 o 
  14   3   3      527.95      529.40    157.68 o 
  15   3   3      281.85      311.11    158.16 o 
  16   3   3       59.60     -118.38    145.37 o 
 -14   4   3        8.38      105.60    151.06 o 
 -13   4   3      706.54     1107.58    200.78 o 
 -12   4   3      603.52      705.56    168.10 o 
 -11   4   3       89.15      128.80    140.16 o 
 -10   4   3      413.84      230.13    134.01 o 
   2   4   3      376.20      270.38    132.59 o 
   3   4   3       69.92     -108.91    108.91 o 
   4   4   3       56.22      145.37    130.22 o 
   5   4   3      984.76      842.88    167.63 o 
   6   4   3      222.57       99.44    131.64 o 
   7   4   3      779.45      456.01    147.74 o 
   8   4   3       49.04        3.31    129.75 o 
   9   4   3      357.33      545.98    161.47 o 
  10   4   3      256.70      418.13    153.90 o 
  11   4   3      436.21      322.47    157.68 o 
  12   4   3      133.66       22.73    144.90 o 
  -2  -5   4       23.56      229.12    103.31 o 
  -1  -5   4      678.12      650.25    118.70 o 
 -14  -4   4       51.67       96.60    133.06 o 
 -13  -4   4      214.09      435.65    147.27 o 
 -12  -4   4       44.46      -56.35    108.91 o 
 -11  -4   4      595.65      752.91    153.42 o 
 -10  -4   4       39.60      121.60     88.40 o 
  -9  -4   4      226.39      324.05     96.93 o 
  -8  -4   4      769.04      952.10    119.84 o 
  -7  -4   4      351.85      453.97     96.42 o 
  -6  -4   4      834.81      923.85    180.41 o 
  -5  -4   4      412.65      333.49     90.44 o 
  -4  -4   4      100.22      120.43     95.89 o 
  -3  -4   4      237.06      143.18    140.16 o 
  -2  -4   4      407.19      522.23     99.31 o 
  -1  -4   4        2.05      -74.70     74.70 o 
   0  -4   4      473.25      423.81    136.85 o 
   1  -4   4      660.06      872.24    166.21 o 
   2  -4   4       65.61       22.73    124.06 o 
   3  -4   4      269.24      234.87    132.59 o 
   4  -4   4      145.81       12.31    120.75 o 
   5  -4   4      517.69      279.86    133.06 o 
   6  -4   4      175.64      117.44    122.17 o 
   7  -4   4      888.26     1005.77    163.37 o 
   8  -4   4      148.43      144.90    124.54 o 
   9  -4   4      227.71      356.09    144.90 o 
  10  -4   4        1.90       -4.74    117.91 o 
  11  -4   4       42.57      -96.60    119.80 o 
 -18  -3   4      262.94      317.26    140.64 o 
 -17  -3   4       43.15       16.57    124.54 o 
 -16  -3   4      475.88      376.46    126.91 o 
 -15  -3   4      201.76      206.93    120.28 o 
 -14  -3   4      617.76      416.23    133.06 o 
 -13  -3   4      381.43      399.66    129.75 o 
 -12  -3   4      454.72      324.37    118.86 o 
 -11  -3   4     1088.63     1302.68    153.42 o 
 -10  -3   4       68.87      204.09     99.91 o 
  -9  -3   4     2293.05     2423.99    176.63 o 
  -8  -3   4      293.86      331.94    104.65 o 
  -7  -3   4      392.61      403.42     98.49 o 
  -6  -3   4     1641.20     1732.78    128.80 o 
  -5  -3   4     4168.84     3964.17    145.06 o 
  -4  -3   4     1134.36     1152.56     94.58 o 
  -3  -3   4      990.77      779.90    136.85 o 
  -2  -3   4     1202.13      979.26    142.53 o 
  -1  -3   4      734.51      857.09    133.06 o 
   0  -3   4     1993.27     2348.23    175.68 o 
   1  -3   4      800.40      734.88     74.34 o 
   2  -3   4      935.81     1019.98    141.59 o 
   3  -3   4      625.25      649.21    125.01 o 
   4  -3   4     1944.64     1896.48    174.73 o 
   5  -3   4     1916.08     1905.48    175.21 o 
   6  -3   4      200.65      125.01     99.91 o 
   7  -3   4      371.64      433.28    117.44 o 
   8  -3   4       60.35        4.26     99.44 o 
   9  -3   4       90.05      143.01    108.91 o 
  10  -3   4      254.86      269.06     94.00 o 
  11  -3   4       43.73       10.01     75.50 o 
  12  -3   4     1151.62     1232.02    119.20 o 
  13  -3   4     1297.11     1219.81    167.63 o 
  14  -3   4      382.32      221.61    125.96 o 
  15  -3   4      100.92      264.23    134.96 o 
  16  -3   4      146.80      138.74    129.75 o 
 -20  -2   4      363.69      607.54    152.95 o 
 -19  -2   4      175.88       80.97    121.70 o 
 -18  -2   4      348.23      490.58    137.32 o 
 -17  -2   4       36.49       33.15    106.54 o 
 -16  -2   4      107.59      -96.60     96.60 o 
 -15  -2   4      109.34       62.03    100.39 o 
 -14  -2   4     1923.36     2145.08    180.41 o 
 -13  -2   4     1208.90     1113.74    140.16 o 
 -12  -2   4      163.61      203.14     97.07 o 
 -11  -2   4     1478.18     1496.35    146.79 o 
 -10  -2   4      389.42      387.35     96.13 o 
  -9  -2   4      451.00      425.52    137.09 o 
  -8  -2   4      925.57      944.54     68.49 o 
  -7  -2   4      311.95      243.11     48.74 o 
  -6  -2   4     5024.64     5302.35    133.13 o 
  -5  -2   4     4432.23     4026.89    153.42 o 
  -4  -2   4     1504.01     1687.18    141.11 o 
  -3  -2   4     2402.58     2379.48    153.90 o 
  -2  -2   4     1873.76     1807.46    131.17 o 
  -1  -2   4      662.10      693.72     99.44 o 
   0  -2   4      282.38      303.53     89.02 o 
   1  -2   4     5596.48     5709.19    133.22 o 
   2  -2   4     3010.56     3235.68     97.43 o 
   3  -2   4     1880.52     1872.17    169.76 o 
   4  -2   4      869.07      935.95     62.27 o 
   5  -2   4      396.63      410.14     51.49 o 
   6  -2   4     1519.36     1575.64    141.82 o 
   7  -2   4      133.02      159.11     85.24 o 
   8  -2   4      483.74      443.22    103.23 o 
   9  -2   4     2311.50     2383.23    115.84 o 
  10  -2   4     1304.13     1310.41    101.25 o 
  11  -2   4      187.85      176.28     67.72 o 
  12  -2   4      100.70       34.95     85.00 o 
  13  -2   4     1177.64     1124.82    138.98 o 
  14  -2   4       76.99       52.28    148.92 o 
  15  -2   4      967.04      920.54    145.37 o 
  16  -2   4       50.39      119.33    115.54 o 
  17  -2   4        3.92      178.99    123.59 o 
  18  -2   4      424.53      454.59    135.90 o 
 -22  -1   4      387.60      533.67    148.69 o 
 -21  -1   4      294.14      339.99    141.11 o 
 -20  -1   4      700.40      733.02    158.63 o 
 -19  -1   4      230.73       71.98    117.91 o 
 -18  -1   4      874.36      697.98    137.80 o 
 -17  -1   4      165.49      171.89    104.18 o 
 -16  -1   4      277.84       94.71    101.34 o 
 -15  -1   4      364.11      466.43    111.75 o 
 -14  -1   4       47.97      -42.14     85.24 o 
 -13  -1   4      745.02      692.30    112.23 o 
 -12  -1   4     1954.49     2049.43    145.85 o 
 -11  -1   4     1934.16     2086.84    131.64 o 
 -10  -1   4      212.80      222.73     67.71 o 
  -9  -1   4      153.17      214.45     35.71 o 
  -8  -1   4     6348.58     6488.62    124.55 o 
  -7  -1   4     1062.52     1156.83     63.45 o 
  -6  -1   4     3428.68     3484.21     82.91 o 
  -5  -1   4      379.39      415.11     63.22 o 
  -4  -1   4     1295.21     1366.82     66.47 o 
  -3  -1   4     1175.58     1213.55     63.58 o 
  -2  -1   4      849.80      881.11    113.41 o 
  -1  -1   4     1128.92     1156.83     91.86 o 
   0  -1   4     1290.73     1269.71    124.30 o 
   1  -1   4     4999.22     4852.93    144.43 o 
   2  -1   4     2034.80     1821.46     72.59 o 
   3  -1   4      187.41      216.22     42.21 o 
   4  -1   4      188.42      138.86     40.90 o 
   5  -1   4     3657.02     3841.26    156.74 o 
   6  -1   4     1085.08     1195.13    193.20 o 
   7  -1   4      349.08      316.56     52.00 o 
   8  -1   4     7669.86     7262.30    300.45 o 
   9  -1   4      741.01      804.25     73.00 o 
  10  -1   4     2442.81     2286.98    337.15 o 
  11  -1   4     1304.57     1340.57     94.73 o 
  12  -1   4      717.20      793.16    106.78 o 
  13  -1   4       65.18      119.40     65.35 o 
  14  -1   4      805.05      951.33    106.31 o 
  15  -1   4     1408.35     1454.37    117.55 o 
  16  -1   4      173.54      244.99     84.30 o 
 -22   0   4     1523.32     1684.34    195.57 o 
 -21   0   4      234.96      292.64    134.48 o 
 -20   0   4      572.37      698.45    145.37 o 
 -19   0   4        4.37       96.60    104.65 o 
 -18   0   4     1146.86     1024.24    151.53 o 
 -17   0   4       24.71      -89.50     89.50 o 
 -16   0   4      381.30      297.38    100.86 o 
 -15   0   4     2384.45     2081.63    156.26 o 
 -14   0   4       87.14      185.15     78.13 o 
 -13   0   4     5544.47     4922.80    207.88 o 
 -12   0   4     1969.07     1883.21    162.66 o 
 -11   0   4     1275.40     1311.30     85.95 o 
 -10   0   4       66.76       96.80     40.73 o 
  -9   0   4      275.30      303.25     54.22 o 
  -8   0   4     1738.53     1921.23     71.68 o 
  -7   0   4     2360.68     2280.36     70.15 o 
  -6   0   4     1943.59     1873.17     61.62 o 
  -5   0   4      178.90      211.13     29.61 o 
  -4   0   4      767.17      862.07     40.72 o 
  -3   0   4     6123.63     6163.82     87.05 o 
  -2   0   4     2415.63     2416.27     49.90 o 
  -1   0   4       12.53       60.39     29.52 o 
   0   0   4        8.48        4.71     20.76 o 
   1   0   4     2956.53     3010.30    117.67 o 
   2   0   4     4815.61     4996.20    160.53 o 
   3   0   4     3625.19     3392.62     78.40 o 
   4   0   4     8437.89     8604.04    153.82 o 
   5   0   4     4868.17     5194.46    114.19 o 
   6   0   4     4367.27     4901.34    116.67 o 
   7   0   4      584.75      705.75     58.95 o 
   8   0   4      886.30     1013.32     68.13 o 
   9   0   4        5.31      -41.20     86.18 o 
  10   0   4      428.93      425.33     59.29 o 
  11   0   4     5443.29     5118.75    145.48 o 
  12   0   4     4868.65     4799.72    148.67 o 
  13   0   4     1107.63     1086.74     90.44 o 
  14   0   4        8.37       10.42    104.65 o 
  15   0   4       10.91        9.00    114.12 o 
  16   0   4      617.05      401.55    142.53 o 
  17   0   4      535.76      490.58    152.95 o 
 -22   1   4      384.52      422.39    156.26 o 
 -21   1   4      298.85      448.90    142.53 o 
 -20   1   4      693.78      613.22    147.74 o 
 -19   1   4      231.04      331.00    132.11 o 
 -18   1   4      885.49      895.44    148.69 o 
 -17   1   4      166.35      132.59    106.54 o 
 -16   1   4      276.56      287.43    107.49 o 
 -15   1   4      374.63      245.30    175.68 o 
 -14   1   4       40.22      -30.04     59.75 o 
 -13   1   4      743.42      735.96    132.82 o 
 -12   1   4     1954.03     1807.41    102.75 o 
 -11   1   4     1918.09     1828.56    154.84 o 
 -10   1   4      216.26      273.65     56.43 o 
  -9   1   4      156.62      163.14     52.56 o 
  -8   1   4     6298.16     6223.35    181.12 o 
  -7   1   4     1071.13     1174.29     60.06 o 
  -6   1   4     3430.46     3470.35     71.46 o 
  -5   1   4      371.28      475.37     32.14 o 
  -4   1   4     1278.77     1240.66     44.74 o 
  -3   1   4     1174.87     1185.84     68.90 o 
  -2   1   4      859.88      924.24     57.15 o 
  -1   1   4     1148.08     1196.13     88.08 o 
   0   1   4     1243.10     1100.01     90.44 o 
   1   1   4     4972.29     4926.12    170.47 o 
   2   1   4     2029.56     1837.76    128.80 o 
   3   1   4      195.70      188.94     71.98 o 
   4   1   4      193.65      194.12     38.62 o 
   5   1   4     3613.60     3506.72     96.88 o 
   6   1   4     1100.36     1052.69     65.78 o 
   7   1   4      341.70      326.88     46.73 o 
   8   1   4     7658.16     7587.06    166.47 o 
   9   1   4      740.55      714.54     64.62 o 
  10   1   4     2430.61     2444.80    106.78 o 
  11   1   4     1308.22     1582.53    164.79 o 
  12   1   4      723.93      748.18    134.01 o 
  13   1   4       65.71      141.11    108.91 o 
  14   1   4      814.60      991.57    156.26 o 
  15   1   4     1402.51     1542.76    193.20 o 
  16   1   4      182.87      196.04    137.32 o 
  17   1   4      268.36      101.81    139.22 o 
  18   1   4      535.04      597.59    174.26 o 
  19   1   4      268.28      731.13    181.36 o 
 -20   2   4      360.51      214.98    132.11 o 
 -19   2   4      175.91      165.73    125.49 o 
 -18   2   4      340.31      263.28    123.59 o 
 -17   2   4       38.47     -106.07    106.07 o 
 -16   2   4      111.95       68.29     80.36 o 
 -15   2   4      116.66      214.98     83.99 o 
 -14   2   4     1924.35     1825.96    167.87 o 
 -13   2   4     1200.47     1369.00    110.47 o 
 -12   2   4      172.83      110.90     70.29 o 
 -11   2   4     1472.65     1638.39    137.32 o 
 -10   2   4      381.88      432.16     76.34 o 
  -9   2   4      449.56      480.83     74.74 o 
  -8   2   4      924.74      936.70     86.87 o 
  -7   2   4      315.26      242.16    108.44 o 
  -6   2   4     5042.83     5208.51    156.51 o 
  -5   2   4     4437.44     4032.57    192.25 o 
  -3   2   4     2405.18     2381.38    146.79 o 
  -2   2   4     1865.82     1869.02    130.69 o 
  -1   2   4      651.91      739.18     98.02 o 
   0   2   4      290.33      240.55     81.92 o 
   1   2   4     5639.15     5757.63    216.40 o 
   2   2   4     2971.55     2897.05    173.78 o 
   3   2   4     1868.30     1679.61    142.06 o 
   4   2   4      870.00      624.58    110.81 o 
   5   2   4      388.28      273.23     92.81 o 
   6   2   4     1524.10     1547.49    149.16 o 
   7   2   4      132.41      239.56     98.49 o 
   8   2   4      478.78      376.93    116.96 o 
   9   2   4     2329.63     2182.97    196.99 o 
  10   2   4     1299.52     1649.77    183.73 o 
  11   2   4      192.77      107.02    120.28 o 
  12   2   4      100.23       93.76    125.96 o 
  13   2   4     1183.73     1216.02    186.10 o 
  14   2   4       77.02        9.00    135.43 o 
  15   2   4      958.59     1145.47    197.46 o 
  16   2   4       48.06      202.20    155.79 o 
  17   2   4        3.85      -67.71    151.06 o 
  18   2   4      419.90      353.73    170.00 o 
 -18   3   4      261.85      506.68    150.58 o 
 -17   3   4       44.24       63.88     90.62 o 
 -16   3   4      470.14      733.13    167.39 o 
 -15   3   4      203.59      122.30    223.98 o 
 -14   3   4      628.18      458.39    105.47 o 
 -13   3   4      368.56      377.16    144.19 o 
 -12   3   4      453.76      484.45    106.54 o 
 -11   3   4     1083.76     1021.82    205.27 o 
 -10   3   4       70.85      105.25     97.55 o 
  -9   3   4     2283.15     2220.59    139.04 o 
  -8   3   4      299.53      318.68    124.54 o 
  -2   3   4     1200.34     1111.37    133.54 o 
  -1   3   4      735.37      787.95    126.91 o 
   0   3   4     1970.25     1464.15    154.84 o 
   1   3   4      786.61      677.62    125.96 o 
   2   3   4      945.64      978.78    140.16 o 
   3   3   4      625.35      679.99    135.43 o 
   4   3   4     1958.08     2003.97    183.73 o 
   5   3   4     1915.54     2255.42    204.56 o 
   6   3   4      190.24      212.61    118.86 o 
   7   3   4      371.62      376.93    125.49 o 
   8   3   4       60.36      -47.35    108.44 o 
   9   3   4       88.14       63.45    115.07 o 
  10   3   4      259.30       77.19    126.91 o 
  11   3   4       41.30      163.37    135.43 o 
  12   3   4     1150.97     1091.48    185.15 o 
  13   3   4     1307.60     1039.40    187.52 o 
  14   3   4      383.47      346.62    160.53 o 
  15   3   4       98.12      390.66    166.68 o 
  16   3   4      144.66      117.44    157.21 o 
 -14   4   4       48.79     -117.44    134.96 o 
 -13   4   4      209.28      305.90    158.63 o 
   1   4   4      659.43      464.53    137.32 o 
   2   4   4       66.40       86.18    122.64 o 
   3   4   4      267.41      165.73    130.69 o 
   4   4   4      146.56      116.96    126.43 o 
   5   4   4      522.81      340.94    142.53 o 
   6   4   4      182.30       27.94    123.59 o 
   7   4   4      889.46      616.06    161.00 o 
   8   4   4      147.30        4.74    131.64 o 
   9   4   4      219.44      393.98    154.37 o 
  10   4   4        2.01       65.82    138.74 o 
  11   4   4       40.76      -88.55    129.27 o 
 -14  -4   5       79.28       96.13    137.32 o 
 -13  -4   5       10.37      101.34    132.59 o 
 -12  -4   5       45.50      -31.92    165.73 o 
 -11  -4   5      398.76      274.15    133.30 o 
 -10  -4   5       42.67       54.77     87.60 o 
  -9  -4   5      484.20      589.64    200.07 o 
  -8  -4   5      339.49      338.33     96.01 o 
  -7  -4   5       71.09       64.31     82.87 o 
  -6  -4   5      218.50      273.23    147.74 o 
  -5  -4   5       74.95       59.66    125.96 o 
  -4  -4   5      217.69      101.50     83.47 o 
  -3  -4   5      835.36      852.32    118.86 o 
  -2  -4   5     1386.33     1397.89    126.98 o 
  -1  -4   5      483.84      536.98    160.05 o 
   0  -4   5        9.10     -119.33    119.33 o 
   1  -4   5      445.43      311.11    140.64 o 
   2  -4   5     1040.74      829.62    156.26 o 
   3  -4   5      122.26      197.93    132.11 o 
   4  -4   5      428.34      264.70    133.06 o 
   5  -4   5      538.53      539.35    148.21 o 
   6  -4   5       90.17      -22.26    119.33 o 
   7  -4   5      796.70     1242.07    178.52 o 
   8  -4   5      278.96      537.93    148.21 o 
   9  -4   5       35.09       77.66    140.64 o 
  10  -4   5      121.78      172.14     95.92 o 
  11  -4   5      500.66      377.88    150.11 o 
 -18  -3   5      441.86      503.36    151.06 o 
 -17  -3   5      527.60      473.05    148.21 o 
 -16  -3   5       43.72       64.87    115.54 o 
 -15  -3   5      816.94      669.57    146.32 o 
 -14  -3   5      177.57      131.17    114.12 o 
 -13  -3   5      834.21      742.97    142.53 o 
 -12  -3   5      630.56      676.67    136.85 o 
 -11  -3   5      410.54      572.50    123.12 o 
 -10  -3   5      283.90      406.29    110.81 o 
  -9  -3   5      915.59      879.34    127.85 o 
  -8  -3   5      704.86      778.01    120.75 o 
  -7  -3   5      173.02      133.89     70.77 o 
  -6  -3   5     1184.72     1226.74     78.48 o 
  -5  -3   5      262.99      194.14     73.16 o 
  -4  -3   5      253.00      328.69     72.04 o 
  -3  -3   5      882.50      694.67    133.54 o 
  -2  -3   5       57.71       -0.95    102.76 o 
  -1  -3   5       23.22      -11.84    103.23 o 
   0  -3   5      503.97      525.84     67.26 o 
   1  -3   5      116.96       71.28     50.54 o 
   2  -3   5     2361.31     2302.30    173.31 o 
   3  -3   5     2938.58     2709.06    194.15 o 
   4  -3   5      895.56      561.13    128.80 o 
   5  -3   5     2108.16     2068.85    164.31 o 
   6  -3   5      330.63      293.11    115.07 o 
   7  -3   5      168.56      235.34    112.70 o 
   8  -3   5     1823.57     2039.96    190.83 o 
   9  -3   5      702.18      688.04    138.74 o 
  10  -3   5      661.84      625.03     98.68 o 
  11  -3   5     1168.73     1337.95    121.30 o 
  12  -3   5      312.71      483.96    108.44 o 
  13  -3   5      550.36      577.23    136.85 o 
  14  -3   5      302.26      237.71    125.96 o 
  15  -3   5      144.24       79.55    127.38 o 
 -21  -2   5      328.91       66.29    127.38 o 
 -20  -2   5       83.62       33.62    119.33 o 
 -19  -2   5      227.29      291.69    129.75 o 
 -18  -2   5      108.22      -60.61    110.33 o 
 -17  -2   5      267.42      309.21    124.54 o 
 -16  -2   5      257.77      237.24    116.01 o 
 -15  -2   5     2049.44     1926.79    183.26 o 
 -14  -2   5      751.47      997.25    140.64 o 
 -13  -2   5      254.28      215.46    104.18 o 
 -12  -2   5      464.58      493.42    112.70 o 
 -11  -2   5      656.76      811.15    123.12 o 
 -10  -2   5     5757.18     5926.21    233.92 o 
  -9  -2   5      717.77      915.80    111.75 o 
  -8  -2   5      506.61      509.18     54.25 o 
  -7  -2   5      206.21      175.59     46.24 o 
  -6  -2   5     3099.65     3112.95     85.19 o 
  -5  -2   5     2499.18     2462.51     75.60 o 
  -4  -2   5     2278.55     2336.86    152.95 o 
  -3  -2   5     1165.87     1235.91    124.06 o 
  -2  -2   5     1163.59     1262.43    126.43 o 
  -1  -2   5      274.10      199.36     87.60 o 
   0  -2   5     1142.35     1098.42     88.31 o 
   1  -2   5     7084.03     6946.19    155.87 o 
   2  -2   5     5068.67     5061.51    129.82 o 
   3  -2   5     2028.01     1792.60     94.00 o 
   4  -2   5     1715.51     1709.74     81.73 o 
   5  -2   5     2362.20     2376.89    119.57 o 
   6  -2   5       54.47       14.51     67.95 o 
   7  -2   5       24.06       75.76     79.08 o 
   8  -2   5      198.91      154.37     94.71 o 
   9  -2   5     3040.07     3186.66    132.26 o 
  10  -2   5      555.25      512.20     82.45 o 
  11  -2   5      259.31      206.63     73.67 o 
  12  -2   5      196.16      204.70     76.00 o 
  13  -2   5      208.19      192.14    103.47 o 
  14  -2   5      272.00      336.03     89.55 o 
  15  -2   5     1718.31     2132.77    195.09 o 
  16  -2   5      940.26      953.21    152.48 o 
 -22  -1   5      145.67      312.06    141.11 o 
 -21  -1   5      287.54      303.06    136.85 o 
 -20  -1   5      614.34      621.27    149.64 o 
 -19  -1   5      822.61      761.43    148.69 o 
 -18  -1   5      184.37      138.74    114.12 o 
 -17  -1   5      104.24      146.32    106.07 o 
 -16  -1   5      313.43      270.86    107.49 o 
 -15  -1   5      158.47      100.86     95.18 o 
 -14  -1   5     1460.97     1209.87    139.69 o 
 -13  -1   5      905.13     1032.77    126.43 o 
 -12  -1   5     5401.95     5262.32    217.35 o 
 -11  -1   5     2727.36     2859.17    150.11 o 
 -10  -1   5     1649.62     1573.06    116.49 o 
  -9  -1   5      510.13      638.78     44.10 o 
  -8  -1   5     4104.81     3973.13     84.90 o 
  -7  -1   5     2750.68     2749.24     67.89 o 
  -6  -1   5      967.34      945.45     49.96 o 
  -5  -1   5      130.46      120.12     42.00 o 
  -4  -1   5     1122.20     1181.58     66.53 o 
  -3  -1   5     1044.47      978.14     55.63 o 
  -2  -1   5     3552.13     3357.12     87.95 o 
  -1  -1   5     1396.34     1587.81     52.12 o 
   0  -1   5     2715.92     2755.91     89.17 o 
   1  -1   5     2727.83     2901.98     90.13 o 
   2  -1   5     1792.18     1844.54     77.24 o 
   3  -1   5     2402.05     2420.12     86.23 o 
   4  -1   5      750.21      807.05     67.95 o 
   5  -1   5      598.00      599.62     59.26 o 
   6  -1   5     2565.31     2229.45     92.89 o 
   7  -1   5     1195.81     1254.71     77.87 o 
   8  -1   5     2144.61     2110.74     97.80 o 
   9  -1   5      301.35      355.00     63.47 o 
  10  -1   5       72.12       65.62     57.86 o 
  11  -1   5      433.70      524.52     75.30 o 
  12  -1   5     1674.44     1736.62    111.08 o 
  13  -1   5     1995.00     2152.20    134.25 o 
  14  -1   5     1723.60     1563.86    115.25 o 
  15  -1   5      505.20      493.42    146.32 o 
  16  -1   5       56.41        9.47    121.22 o 
 -22   0   5      369.60      565.39    144.43 o 
 -21   0   5      485.02      392.08    133.54 o 
 -20   0   5      147.46      310.63    126.91 o 
 -19   0   5      443.44      424.76    127.38 o 
 -18   0   5        0.34       82.39    101.81 o 
 -17   0   5      303.81      304.48    107.96 o 
 -16   0   5        8.81       57.77     87.13 o 
 -15   0   5     2123.56     2024.81    147.27 o 
 -14   0   5     2363.63     2204.28    154.37 o 
 -13   0   5      563.51      538.40     99.91 o 
 -12   0   5     2664.76     2464.49    168.58 o 
 -11   0   5        1.61       22.66     37.76 o 
 -10   0   5      816.32      822.74     54.55 o 
  -9   0   5        1.00       55.88     33.28 o 
  -8   0   5     2150.06     2144.71     95.18 o 
  -7   0   5       23.95      -19.19     27.16 o 
  -6   0   5     9903.29     9770.77    159.29 o 
  -5   0   5    40739.63    40130.36    553.94 o 
  -4   0   5     2596.41     2653.55     56.51 o 
  -3   0   5      191.27      216.53     34.63 o 
  -2   0   5     5330.40     5288.63     96.37 o 
  -1   0   5      118.35      132.16     25.64 o 
   0   0   5      852.78      850.36     37.98 o 
   1   0   5      378.40      370.91     46.30 o 
   2   0   5      171.95      226.16     45.30 o 
   3   0   5     5286.00     5519.61    109.59 o 
   4   0   5     8322.83     8872.74    417.89 o 
   5   0   5       13.37       59.42     35.88 o 
   6   0   5        1.73       11.30     36.61 o 
   7   0   5     2801.82     2853.01     95.27 o 
   8   0   5      565.73      555.43     56.82 o 
   9   0   5       80.32       42.80     43.29 o 
  10   0   5      137.60      249.18     54.55 o 
  11   0   5      960.52     1109.44     83.51 o 
  12   0   5     2602.18     2681.63    116.77 o 
  13   0   5     1313.13     1314.99    168.10 o 
  14   0   5      333.43      315.37    126.91 o 
  15   0   5      924.54     1192.34    171.89 o 
  16   0   5      370.66      500.52    148.21 o 
  17   0   5      123.86      384.98    146.79 o 
  18   0   5       67.97       -5.21    137.80 o 
 -22   1   5      148.06      348.04    152.95 o 
 -21   1   5      290.48      193.20    140.16 o 
 -20   1   5      614.94      533.19    145.37 o 
 -19   1   5      823.38      685.20    150.58 o 
 -18   1   5      188.15      233.92    119.80 o 
 -17   1   5      100.19       78.13    109.39 o 
 -16   1   5      310.07      195.57    111.28 o 
 -15   1   5      162.01       62.03     96.60 o 
 -14   1   5     1457.66     1386.56    100.36 o 
 -13   1   5      910.49     1011.09    162.89 o 
 -12   1   5     5394.92     5101.35    149.84 o 
 -11   1   5     2739.76     2577.46    109.48 o 
 -10   1   5     1636.68     1683.03     92.48 o 
  -9   1   5      516.04      487.49     60.52 o 
  -8   1   5     4116.33     3982.21    105.29 o 
  -7   1   5     2757.71     2882.92     68.19 o 
  -6   1   5      939.42      980.60     64.64 o 
  -5   1   5      130.44      164.82     34.51 o 
  -4   1   5     1128.88     1121.48     50.38 o 
  -3   1   5     1037.63      987.62     84.68 o 
  -2   1   5     3531.44     3583.87    100.12 o 
  -1   1   5     1360.29     1556.49    116.01 o 
   0   1   5     2688.43     2572.68    130.22 o 
   1   1   5     2694.78     2633.77    140.64 o 
   2   1   5     1789.48     1734.06    133.06 o 
   3   1   5     2425.10     2636.61    152.48 o 
   4   1   5      770.51      852.60     71.03 o 
   5   1   5      590.65      631.11     69.61 o 
   6   1   5     2585.96     2526.94     82.10 o 
   7   1   5     1197.17     1141.03     67.10 o 
   8   1   5     2165.53     2005.11     88.06 o 
   9   1   5      302.37      374.09    107.49 o 
  10   1   5       72.57       -1.42     98.97 o 
  11   1   5      433.96      399.66    111.75 o 
  12   1   5     1663.91     1457.99    172.36 o 
  13   1   5     1989.95     1873.28    195.09 o 
  14   1   5     1713.40     1654.51    181.83 o 
  15   1   5      495.33      370.30    141.11 o 
  16   1   5       55.45       80.97    130.22 o 
  17   1   5      212.54      418.60    156.26 o 
  18   1   5     1000.20      976.89    198.41 o 
  19   1   5      213.75      262.81    159.58 o 
 -21   2   5      331.64      472.11    146.32 o 
 -20   2   5       83.49      213.09    127.85 o 
 -19   2   5      226.89      105.60    120.28 o 
 -18   2   5      110.74      170.94    119.33 o 
 -17   2   5      266.61      456.95    130.22 o 
 -16   2   5      248.25      250.06     86.32 o 
 -15   2   5     2063.77     1987.98    133.52 o 
 -14   2   5      746.17      811.10    152.71 o 
 -13   2   5      253.84      277.06     84.76 o 
 -12   2   5      454.30      464.10     81.36 o 
 -11   2   5      654.91      475.69     79.12 o 
 -10   2   5     5725.31     5616.23    172.26 o 
  -9   2   5      721.98      766.95     86.02 o 
  -8   2   5      489.19      569.17     83.10 o 
  -7   2   5      203.44      262.31     59.85 o 
  -6   2   5     3132.64     3418.40    182.78 o 
  -5   2   5     2487.73     2567.47    153.90 o 
  -4   2   5     2291.39     2382.32    135.90 o 
  -3   2   5     1159.09     1137.89    106.54 o 
  -2   2   5     1147.83     1018.56    104.18 o 
  -1   2   5      277.56      126.43     77.66 o 
   0   2   5     1154.56     1262.90    120.75 o 
   1   2   5     7136.86     7056.52    250.50 o 
   2   2   5     5052.66     4964.95    217.82 o 
   3   2   5     2016.47     1915.90    154.84 o 
   4   2   5     1719.27     1630.36    147.27 o 
   5   2   5     2359.11     2407.42    170.47 o 
   6   2   5       57.39      -88.08     88.08 o 
   7   2   5       23.78       -4.74     92.34 o 
   8   2   5      188.95      127.38    108.44 o 
   9   2   5     3043.13     2990.81    224.93 o 
  10   2   5      558.09      582.44    149.16 o 
  11   2   5      263.06      249.08    130.22 o 
  12   2   5      191.21      195.57    132.59 o 
  13   2   5      212.38      156.26    136.85 o 
  14   2   5      272.98      319.63    152.00 o 
  15   2   5     1721.11     1692.86    225.87 o 
  16   2   5      942.07      716.45    188.46 o 
  17   2   5        1.24     -129.75    141.11 o 
  18   2   5       47.44     -143.01    143.01 o 
 -18   3   5      443.80      268.02    147.74 o 
 -17   3   5      529.42      472.93    113.39 o 
 -16   3   5       42.13       61.33     92.57 o 
 -15   3   5      796.15      937.99    120.61 o 
 -14   3   5      181.14      126.84    168.10 o 
 -13   3   5      842.33      883.11    119.80 o 
 -12   3   5      626.56      586.48    106.47 o 
 -11   3   5      410.09      473.57    100.62 o 
 -10   3   5      284.68      247.51    107.73 o 
  -9   3   5      916.08     1056.44    156.26 o 
  -3   3   5      896.13      844.77    125.01 o 
  -2   3   5       55.55      134.96     92.34 o 
  -1   3   5       24.49      -42.14     89.02 o 
   0   3   5      511.15      432.81    116.01 o 
   1   3   5      117.76       51.61     98.49 o 
   2   3   5     2375.63     2228.90    193.67 o 
   3   3   5     2927.52     3084.09    211.67 o 
   4   3   5      900.11      739.65    140.16 o 
   5   3   5     2130.42     2038.07    194.62 o 
   6   3   5      327.63      427.60    132.11 o 
   7   3   5      168.05      -29.83    107.49 o 
   8   3   5     1815.36     1530.92    191.78 o 
   9   3   5      694.40      760.01    154.37 o 
  10   3   5      661.70      475.90    146.32 o 
  11   3   5     1176.58      913.91    170.00 o 
  12   3   5      307.68      377.40    152.48 o 
  13   3   5      555.29      433.75    166.21 o 
  14   3   5      300.17      276.54    155.32 o 
  15   3   5      148.14       47.83    147.27 o 
   0   4   5        9.48      165.73    119.80 o 
   1   4   5      446.41      378.82    138.27 o 
   2   4   5     1061.58      903.97    166.21 o 
   3   4   5      124.52       37.88    122.64 o 
   4   4   5      433.20      438.01    145.37 o 
   5   4   5      535.47      435.65    145.37 o 
   6   4   5       94.39      209.30    136.38 o 
   7   4   5      786.99      697.98    168.10 o 
   8   4   5      285.55      314.42    145.85 o 
   9   4   5       35.45      113.65    146.32 o 
  10   4   5      117.71      -57.30    136.85 o 
  11   4   5      506.26      247.18    159.11 o 
 -14  -4   6      246.27      354.94    113.65 o 
 -13  -4   6      172.97       80.42    134.48 o 
 -12  -4   6      654.36      569.96    178.28 o 
 -11  -4   6      604.02      707.54    111.54 o 
 -10  -4   6      491.32      587.19    167.63 o 
  -9  -4   6      167.52      212.57     86.35 o 
  -8  -4   6      284.94      327.22     92.61 o 
  -7  -4   6     2411.28     2468.61    307.32 o 
  -6  -4   6      800.01      721.85    102.06 o 
  -5  -4   6      171.49      377.88    149.64 o 
  -4  -4   6      246.24      370.97     90.06 o 
  -3  -4   6      193.45      128.91    131.17 o 
  -2  -4   6      500.90      476.37    157.68 o 
  -1  -4   6      916.02      902.55    178.52 o 
   0  -4   6     1032.90      998.67    180.41 o 
   1  -4   6      665.15      842.41    166.68 o 
   2  -4   6     1745.33     1881.33    210.72 o 
   3  -4   6      460.37      447.96    137.32 o 
   4  -4   6      290.72      274.65    137.32 o 
   5  -4   6      500.84      500.99    150.58 o 
   6  -4   6       66.77      176.63    127.85 o 
   7  -4   6      168.06       58.24    127.85 o 
   8  -4   6       21.09     -119.80    119.80 o 
   9  -4   6      298.08      458.85    152.95 o 
  10  -4   6      266.64      505.61    107.15 o 
 -18  -3   6      312.75      311.58    142.06 o 
 -17  -3   6      181.03      302.58    135.43 o 
 -16  -3   6      199.22      341.41    137.80 o 
 -15  -3   6      419.23      588.60    137.32 o 
 -14  -3   6      480.50      349.46    128.33 o 
 -13  -3   6      591.67      632.63    139.22 o 
 -12  -3   6      183.10        3.79    105.60 o 
 -11  -3   6      284.09      190.36    106.54 o 
 -10  -3   6     1897.79     1954.67    127.81 o 
  -9  -3   6      350.53      315.34    165.73 o 
  -8  -3   6     1370.64     1489.66    268.25 o 
  -7  -3   6      259.18      309.41     71.82 o 
  -6  -3   6       49.95       80.33     47.74 o 
  -5  -3   6     2355.66     2610.62    186.81 o 
  -4  -3   6     3168.05     3160.33    206.46 o 
  -3  -3   6      110.38      -97.07     97.07 o 
  -2  -3   6     1345.68     1463.20    170.00 o 
  -1  -3   6      734.89      772.52     78.27 o 
   0  -3   6      733.05      848.64    157.68 o 
   1  -3   6     1781.79     1723.60    164.08 o 
   2  -3   6     1280.80     1388.39    161.95 o 
   3  -3   6      739.33      770.90    141.59 o 
   4  -3   6     1000.89      968.84    145.37 o 
   5  -3   6      839.17      762.85    134.01 o 
   6  -3   6      175.87      206.46    115.07 o 
   7  -3   6      402.27      452.69    129.75 o 
   8  -3   6       80.66      183.26    114.12 o 
   9  -3   6       28.47      149.64    115.07 o 
  10  -3   6      476.03      389.96     91.91 o 
  11  -3   6      234.19      317.71     91.86 o 
  12  -3   6      209.85      234.55     90.28 o 
  13  -3   6      352.12      308.60    138.03 o 
  14  -3   6      185.90      232.50    126.43 o 
 -21  -2   6     1356.61     1073.02    185.15 o 
 -20  -2   6      184.34       22.26    125.96 o 
 -19  -2   6      356.16      425.23    135.90 o 
 -17  -2   6       23.17       56.82    105.60 o 
 -16  -2   6      451.86      440.86    125.01 o 
 -15  -2   6      264.44      195.09    110.33 o 
 -14  -2   6      454.10      431.86    116.01 o 
 -13  -2   6      961.72      911.54    133.06 o 
 -12  -2   6     1218.29      985.89    131.64 o 
 -11  -2   6     1223.11     1341.51    140.64 o 
 -10  -2   6       66.61       34.09     80.50 o 
  -9  -2   6      688.72      619.38    102.28 o 
  -8  -2   6      726.75      986.83    107.49 o 
  -7  -2   6     1358.62     1452.07     67.53 o 
  -6  -2   6     3054.09     3077.43     84.59 o 
  -5  -2   6     4143.13     3904.34    122.88 o 
  -4  -2   6     2440.89     2531.21    271.10 o 
  -3  -2   6     2642.37     2627.61    162.42 o 
  -2  -2   6      799.47      820.15    113.65 o 
  -1  -2   6      137.68      129.35     45.86 o 
   0  -2   6      980.25     1090.54     72.45 o 
   1  -2   6     1871.79     1864.54     87.49 o 
   2  -2   6      162.16      213.52     82.16 o 
   3  -2   6      255.46      221.55     51.20 o 
   4  -2   6      221.28      254.49     52.41 o 
   5  -2   6      469.94      471.29     60.50 o 
   6  -2   6      963.94     1057.07     77.82 o 
   7  -2   6      160.46      148.69     97.55 o 
   8  -2   6     1088.22     1023.30    137.80 o 
   9  -2   6      852.71      861.53     90.70 o 
  10  -2   6      234.38      241.28     73.18 o 
  11  -2   6      181.33      287.50     76.99 o 
  12  -2   6       51.34       92.38     71.18 o 
  13  -2   6       59.11      114.89    173.31 o 
  14  -2   6      112.94       98.23     97.55 o 
  15  -2   6      809.64     1057.95    116.80 o 
 -22  -1   6      244.15      255.23    137.32 o 
 -21  -1   6      199.74      196.04    127.85 o 
 -20  -1   6     1422.78     1259.59    180.89 o 
 -19  -1   6       92.03       75.76    111.75 o 
 -18  -1   6       95.51       22.73    109.39 o 
 -17  -1   6      280.24      422.39    120.75 o 
 -16  -1   6       34.97        2.37     93.29 o 
 -15  -1   6      656.04      687.56    113.65 o 
 -14  -1   6     4064.44     3669.37    197.46 o 
 -13  -1   6      310.83      177.57     89.97 o 
 -12  -1   6      980.78     1028.50    123.59 o 
 -11  -1   6     1491.07     1404.96    128.80 o 
 -10  -1   6      306.33      228.24     78.13 o 
  -9  -1   6     2032.80     2025.28    127.38 o 
  -8  -1   6      749.44      643.53     85.71 o 
  -7  -1   6     3197.03     3362.45    100.28 o 
  -6  -1   6     1630.59     1677.84     87.98 o 
  -5  -1   6      958.79      972.76     60.52 o 
  -4  -1   6     1108.38     1074.64     59.83 o 
  -3  -1   6     6060.75     5895.90    289.09 o 
  -2  -1   6     9933.73     9984.15    211.33 o 
  -1  -1   6     2251.82     2267.39     58.18 o 
   0  -1   6     1908.64     1933.15     51.45 o 
   1  -1   6      939.04     1043.88     66.62 o 
   2  -1   6      523.71      498.48     54.32 o 
   3  -1   6     4756.87     4528.69    282.22 o 
   4  -1   6     2376.56     2253.60     91.19 o 
   5  -1   6     4206.41     4071.81    120.83 o 
   6  -1   6     3292.36     3116.29    168.10 o 
   7  -1   6     1700.88     1673.04    147.03 o 
   8  -1   6      302.42      422.69     62.98 o 
   9  -1   6      952.09      925.72     79.30 o 
  10  -1   6       55.96      127.60     60.33 o 
  11  -1   6      459.05      353.85     91.63 o 
  12  -1   6      784.94      835.53     89.37 o 
  13  -1   6     1003.02      819.68    153.42 o 
  14  -1   6      202.51      256.65    134.48 o 
  15  -1   6      141.11      395.40    143.01 o 
  16  -1   6      428.30      450.80    159.11 o 
  17  -1   6       69.86      133.54    148.69 o 
 -22   0   6      116.67      117.44    124.54 o 
 -21   0   6      143.89      143.01    120.75 o 
 -20   0   6      664.99      737.76    148.69 o 
 -19   0   6       59.26        6.16    106.54 o 
 -18   0   6       22.54      100.86    101.81 o 
 -17   0   6      315.30      239.13    109.86 o 
 -16   0   6        0.33      -82.39     82.39 o 
 -15   0   6      617.32      581.49    111.28 o 
 -14   0   6      486.39      492.00     96.13 o 
 -13   0   6     2486.58     2453.82    153.90 o 
 -12   0   6        0.02      -34.09     61.09 o 
 -11   0   6      549.04      573.43     50.35 o 
 -10   0   6      763.42      868.33    132.82 o 
  -9   0   6      113.36      138.45     33.81 o 
  -8   0   6      734.81      807.93     47.12 o 
  -7   0   6       38.73       14.97     28.51 o 
  -6   0   6       44.56       87.52     29.17 o 
  -5   0   6       80.03       88.88     25.67 o 
  -4   0   6     1376.27     1391.71     62.06 o 
  -3   0   6      751.08      818.78     39.97 o 
  -2   0   6       14.00       -5.99     26.27 o 
  -1   0   6       50.75       40.21     26.60 o 
   0   0   6       94.15       95.00     42.82 o 
   1   0   6      285.01      255.76     44.70 o 
   2   0   6       22.71       66.16     45.19 o 
   3   0   6     1659.93     1644.65     58.29 o 
   4   0   6     4322.77     4693.44    105.51 o 
   5   0   6      229.44      262.18     39.31 o 
   6   0   6      334.60      291.54     42.24 o 
   7   0   6     1242.03     1249.51    124.06 o 
   8   0   6      181.98      211.82     47.07 o 
   9   0   6     6349.82     6371.20    156.15 o 
  10   0   6     1141.33     1291.07     95.89 o 
  11   0   6      181.07      212.14    109.39 o 
  12   0   6        9.03       37.41    108.91 o 
  13   0   6       72.86      -56.82    108.44 o 
  14   0   6      127.94       92.81    129.75 o 
  15   0   6       40.14      -85.71    115.54 o 
  16   0   6     2382.10     2716.16    244.81 o 
  17   0   6      131.51      152.95    141.11 o 
  18   0   6     1165.42     1335.82    202.67 o 
 -22   1   6      247.88      295.48    148.21 o 
 -21   1   6      199.72       46.41    126.43 o 
 -20   1   6     1423.93     1534.23    196.51 o 
 -19   1   6       91.23      135.90    117.91 o 
 -18   1   6       96.05      227.77    118.86 o 
 -17   1   6      291.73      144.43    109.39 o 
 -16   1   6       37.00       23.68     98.97 o 
 -15   1   6      661.15      834.36    134.48 o 
 -14   1   6     4050.18     3837.48    211.19 o 
 -13   1   6      304.89      215.61     62.43 o 
 -12   1   6      986.70     1110.69     83.99 o 
 -11   1   6     1512.95     1601.53     92.16 o 
 -10   1   6      303.77      202.94     53.06 o 
  -9   1   6     1996.54     2040.54     95.07 o 
  -8   1   6      756.78      756.13     42.84 o 
  -7   1   6     3228.89     3428.62     90.75 o 
  -6   1   6     1643.72     1589.86     64.98 o 
  -5   1   6      940.35      946.27     42.48 o 
  -4   1   6     1131.11     1138.22     48.04 o 
  -3   1   6     6087.72     6071.49    157.51 o 
  -2   1   6     9934.88    10062.40    184.30 o 
  -1   1   6     2296.91     2522.49    122.64 o 
   0   1   6     1905.93     1868.54    123.59 o 
   1   1   6      954.23     1100.01    102.76 o 
   2   1   6      512.39      470.21     87.60 o 
   3   1   6     4712.38     4488.58    183.73 o 
   4   1   6     2311.03     2224.64    143.48 o 
   5   1   6     4180.20     3936.25    122.88 o 
   6   1   6     3298.98     3290.80    128.09 o 
   7   1   6     1698.72     1496.82    147.74 o 
   8   1   6      300.95      197.46     98.02 o 
   9   1   6      935.35      964.58    134.01 o 
  10   1   6       51.73      150.11    106.54 o 
  11   1   6      464.20      459.80    130.22 o 
  12   1   6      788.64      852.35    155.79 o 
  13   1   6     1009.49     1027.56    169.05 o 
  14   1   6      204.82      179.94    132.59 o 
  15   1   6      136.75      -29.83    109.86 o 
  16   1   6      423.98      446.06    157.68 o 
  17   1   6       71.00       35.04    140.16 o 
  18   1   6      129.40      176.63    162.89 o 
 -21   2   6     1362.67     1426.74    192.25 o 
 -20   2   6      184.41       59.66    126.91 o 
 -19   2   6      363.29      118.86    125.96 o 
 -18   2   6     2989.67     2611.98    221.61 o 
 -17   2   6       23.82       30.31    109.39 o 
 -16   2   6      453.10      615.11    136.38 o 
 -15   2   6      268.35      389.33     93.05 o 
 -14   2   6      464.00      483.12     90.87 o 
 -13   2   6      947.39      922.49    100.69 o 
 -12   2   6     1219.85     1275.94    108.31 o 
 -11   2   6     1206.66     1158.47    114.59 o 
 -10   2   6       68.87       62.20     62.76 o 
  -9   2   6      683.47      867.35     86.78 o 
  -8   2   6      711.06      837.20    119.80 o 
  -7   2   6     1367.31     1248.69    129.27 o 
  -6   2   6     3027.13     3049.05    181.36 o 
  -5   2   6     4177.07     3860.60    123.54 o 
  -4   2   6     2442.17     2320.76    133.54 o 
  -3   2   6     2665.65     2302.77    145.37 o 
  -2   2   6      796.29      836.25    103.23 o 
  -1   2   6      134.54      -64.87     64.87 o 
   0   2   6      951.89      702.72    102.28 o 
   1   2   6     1835.35     1873.75    150.58 o 
   2   2   6      159.78      212.61     89.50 o 
   3   2   6      263.22      262.33     97.55 o 
   4   2   6      214.44      170.94     86.66 o 
   5   2   6      470.73      498.15    116.01 o 
   6   2   6      944.19     1109.48    146.32 o 
   7   2   6      147.31      236.29    111.75 o 
   8   2   6     1100.88     1238.75    164.79 o 
   9   2   6      851.11      867.98    146.32 o 
  10   2   6      225.71      413.39    126.91 o 
  11   2   6      180.42      310.63    124.54 o 
  12   2   6       51.04      -63.93    121.22 o 
  13   2   6       54.43      -35.04    133.54 o 
  14   2   6      113.46      146.79    145.37 o 
  15   2   6      805.81      966.47    195.57 o 
  16   2   6      807.31      940.90    197.46 o 
  17   2   6      108.63       35.99    159.11 o 
 -18   3   6      310.62      418.13    148.69 o 
 -17   3   6      183.90      136.85    128.80 o 
 -16   3   6      200.05       51.92     92.43 o 
 -15   3   6      425.78      434.64    101.47 o 
 -14   3   6      483.40      477.47    140.40 o 
 -13   3   6      586.09      883.50    113.95 o 
 -12   3   6      178.42      197.63     87.89 o 
 -11   3   6      276.67      339.52    128.80 o 
 -10   3   6     1903.86     1837.29    186.57 o 
  -9   3   6      354.98      323.42    122.17 o 
  -4   3   6     3161.30     3266.87    189.88 o 
  -3   3   6      115.80       64.40     96.60 o 
  -2   3   6     1337.67     1154.94    146.32 o 
  -1   3   6      736.39      776.59    126.91 o 
   0   3   6      727.95      780.85    129.75 o 
   1   3   6     1793.41     1813.61    176.63 o 
   2   3   6     1284.30     1021.40    150.58 o 
   3   3   6      739.05      819.68    145.37 o 
   4   3   6     1002.63      855.67    146.79 o 
   5   3   6      845.58      682.35    141.11 o 
   6   3   6      178.55      175.21    106.54 o 
   7   3   6      396.51      251.44    115.54 o 
   8   3   6       78.32      -98.49    113.65 o 
   9   3   6       27.72      196.51    124.06 o 
  10   3   6      487.33      672.88    157.21 o 
  11   3   6      233.38      216.88    137.80 o 
  12   3   6      208.90      353.25    153.42 o 
  13   3   6      352.61      497.68    166.21 o 
  14   3   6      187.05      234.40    158.63 o 
  -1   4   6      908.06      995.83    162.89 o 
   0   4   6     1040.81     1118.47    171.89 o 
   1   4   6      664.74      746.28    158.16 o 
   2   4   6     1749.40     1634.62    199.36 o 
   3   4   6      461.37      560.66    147.27 o 
   4   4   6      291.38      170.94    131.64 o 
   5   4   6      498.22      124.54    134.48 o 
   6   4   6       62.71      165.73    138.74 o 
   7   4   6      163.06     -120.28    124.54 o 
   8   4   6       21.87       52.56    142.06 o 
   9   4   6      290.23      275.12    156.26 o 
  10   4   6      266.70      172.84    152.95 o 
 -13  -4   7       10.14       39.44     93.64 o 
 -12  -4   7        3.85      -43.78    113.41 o 
 -11  -4   7      165.44      188.97    120.51 o 
 -10  -4   7      454.76      585.03    103.54 o 
  -9  -4   7      178.08      215.84     91.50 o 
  -8  -4   7      390.41      392.86    108.91 o 
  -7  -4   7      132.37      236.19     87.19 o 
  -6  -4   7     1880.80     1893.03    137.89 o 
  -5  -4   7      782.85      692.06    101.66 o 
  -4  -4   7       39.82       89.02    127.38 o 
  -3  -4   7      651.40      628.85    166.68 o 
  -2  -4   7       18.76       81.45    124.06 o 
  -1  -4   7      223.24      232.03    137.80 o 
   0  -4   7     1419.58     1356.66    187.99 o 
   1  -4   7      115.48       88.08    137.80 o 
   2  -4   7      546.12      752.91    166.21 o 
   3  -4   7      315.36      278.91    144.43 o 
   4  -4   7     2346.36     2157.87    217.82 o 
   5  -4   7      230.14      276.54    135.90 o 
   6  -4   7     1064.40     1163.46    182.31 o 
   7  -4   7      186.27      246.71    142.53 o 
   8  -4   7       85.25      326.73    150.58 o 
   9  -4   7       62.11      -65.82    124.06 o 
 -18  -3   7       84.25       58.72    129.75 o 
 -17  -3   7      149.32      274.65    133.54 o 
 -16  -3   7       34.04      -75.29    108.91 o 
 -15  -3   7       45.91      -68.66    107.02 o 
 -14  -3   7      590.28      588.12    136.85 o 
 -13  -3   7      992.27     1083.43    155.32 o 
 -12  -3   7      453.22      611.11     98.30 o 
 -11  -3   7       72.43      176.99     77.47 o 
 -10  -3   7      610.53      542.20     89.20 o 
  -9  -3   7      871.64      882.54    265.89 o 
  -8  -3   7      814.74      732.37     91.69 o 
  -7  -3   7      804.81      926.86     94.71 o 
  -6  -3   7      150.53      146.90     64.53 o 
  -5  -3   7      691.83      665.36     83.56 o 
  -4  -3   7     1559.89     1424.37    173.31 o 
  -3  -3   7       72.55       87.60    112.70 o 
  -2  -3   7      668.38      738.87     79.31 o 
  -1  -3   7     1111.79     1220.94    140.16 o 
   0  -3   7      336.37      421.63     67.41 o 
   1  -3   7       50.34       28.13     55.95 o 
   2  -3   7     2159.19     1841.55    178.99 o 
   3  -3   7     1394.14     1402.59    166.21 o 
   4  -3   7      274.95      270.86    112.70 o 
   5  -3   7      243.23      184.20    106.54 o 
   6  -3   7       80.92       79.08    107.96 o 
   7  -3   7      272.14      374.09    131.17 o 
   8  -3   7      471.31      312.06    128.33 o 
   9  -3   7      146.98      115.07    117.91 o 
  10  -3   7       58.11      172.23     89.97 o 
  11  -3   7      153.99      133.31     83.32 o 
  12  -3   7      415.29      410.07     98.01 o 
  13  -3   7     1202.72     1336.19    131.59 o 
  14  -3   7      304.81      465.95    147.27 o 
 -20  -2   7      126.53      158.16    132.59 o 
 -19  -2   7      743.02      833.88    158.16 o 
 -18  -2   7       83.63      -15.15    112.23 o 
 -17  -2   7      161.05      142.06    114.59 o 
 -16  -2   7      266.12      439.43    127.85 o 
 -15  -2   7      379.22      445.12    121.70 o 
 -14  -2   7      327.17      313.00    107.49 o 
 -13  -2   7      174.78        8.05     92.34 o 
 -12  -2   7      465.82      478.26    108.44 o 
 -11  -2   7     4105.34     3982.37    198.88 o 
 -10  -2   7       83.53       60.14     78.61 o 
  -9  -2   7      574.30      579.69     89.02 o 
  -8  -2   7       50.88       27.35     52.65 o 
  -7  -2   7      314.53      288.74     41.78 o 
  -6  -2   7     1248.60     1292.28     87.13 o 
  -5  -2   7     1308.15     1319.62     78.58 o 
  -4  -2   7     1188.85     1175.84     77.24 o 
  -3  -2   7        1.38       43.28     43.59 o 
  -2  -2   7     6784.22     6622.88    243.39 o 
  -1  -2   7      891.92      872.92     69.86 o 
   0  -2   7      104.88       57.94     45.28 o 
   1  -2   7      286.58      264.77     55.41 o 
   2  -2   7     2425.86     2469.90    148.92 o 
   3  -2   7      715.18      769.93     69.67 o 
   4  -2   7      957.41     1005.39     76.91 o 
   5  -2   7       91.19       40.62     81.45 o 
   6  -2   7     1961.04     1859.41    103.08 o 
   7  -2   7      245.46      206.46     95.65 o 
   8  -2   7      542.29      590.49    125.49 o 
   9  -2   7      548.80      662.42    140.87 o 
  10  -2   7      861.70     1089.78    102.44 o 
  11  -2   7     1102.60     1181.75    107.40 o 
  12  -2   7      861.51      937.94    272.99 o 
  13  -2   7     1148.67     1200.83    171.42 o 
  14  -2   7      282.91      347.57    153.42 o 
  15  -2   7      700.29      738.70    177.57 o 
 -22  -1   7      311.92       12.31    124.06 o 
 -21  -1   7      426.92      337.15    138.74 o 
 -20  -1   7      462.50      493.89    142.53 o 
 -19  -1   7      516.84      359.41    131.64 o 
 -18  -1   7      612.61      679.04    140.16 o 
 -17  -1   7      726.33      608.48    130.69 o 
 -16  -1   7      103.02      139.22    100.86 o 
 -15  -1   7     1175.80     1020.45    129.27 o 
 -14  -1   7     1996.69     2010.60    166.68 o 
 -13  -1   7      760.02      717.40    115.07 o 
 -12  -1   7       90.84       74.82     81.92 o 
 -11  -1   7     2875.95     2456.67    155.32 o 
 -10  -1   7      994.94     1076.33    110.33 o 
  -9  -1   7     1320.58     1257.20     74.67 o 
  -8  -1   7      417.19      350.54     53.55 o 
  -7  -1   7      747.00      748.15    117.44 o 
  -6  -1   7     3749.69     3743.17    144.43 o 
  -5  -1   7     6493.49     6489.77    282.46 o 
  -4  -1   7    11066.75    11232.75    222.08 o 
  -3  -1   7      976.72     1081.01     48.80 o 
  -2  -1   7     2354.70     2430.67    118.32 o 
  -1  -1   7     2762.46     2634.79     62.41 o 
   0  -1   7      602.60      636.58     33.31 o 
   1  -1   7      817.12      949.65     67.67 o 
   2  -1   7      650.65      638.87     60.38 o 
   3  -1   7     2222.29     2113.78     94.22 o 
   4  -1   7      309.38      480.99    168.34 o 
   5  -1   7     2424.53     2675.62    143.24 o 
   6  -1   7     1606.06     1537.07    140.64 o 
   7  -1   7      652.80      761.12    132.11 o 
   8  -1   7      569.61      556.73     66.44 o 
   9  -1   7      293.73      283.58     63.45 o 
  10  -1   7     1315.61     1274.66     93.75 o 
  11  -1   7      285.97      345.17     73.14 o 
  12  -1   7     1335.82     1589.64    182.78 o 
  13  -1   7      490.75      667.68    150.11 o 
  14  -1   7      220.49      291.69    142.06 o 
  15  -1   7      361.94      334.31    157.68 o 
  16  -1   7      379.34      223.98    144.90 o 
  17  -1   7      958.61      971.21    198.88 o 
 -22   0   7       29.43     -102.28    102.28 o 
 -21   0   7      406.54      378.82    133.54 o 
 -20   0   7        0.47      -98.49     98.49 o 
 -19   0   7      390.37      156.74    116.96 o 
 -18   0   7     1626.42     1554.59    172.36 o 
 -17   0   7      766.27      664.36    129.75 o 
 -16   0   7       10.08      -80.03     80.03 o 
 -15   0   7      146.29       43.09     87.60 o 
 -14   0   7       81.85       18.47     80.03 o 
 -13   0   7     1404.66     1366.13    129.75 o 
 -12   0   7     5707.24     5133.52    208.83 o 
 -11   0   7      503.77      393.98     87.13 o 
 -10   0   7     2135.40     1992.13    128.33 o 
  -9   0   7      703.62      712.73     45.31 o 
  -8   0   7      842.15      849.32     46.16 o 
  -7   0   7     6136.51     6118.50    146.08 o 
  -6   0   7     6056.67     6061.92     97.65 o 
  -5   0   7     1026.23      937.48     42.24 o 
  -4   0   7      903.28     1070.80     47.50 o 
  -3   0   7     2463.66     2532.29    111.36 o 
  -2   0   7      472.75      458.24     36.64 o 
  -1   0   7    20764.42    20957.85    255.80 o 
   0   0   7     3073.23     3073.73    121.93 o 
   1   0   7     3002.81     2897.50    103.96 o 
   2   0   7     5609.62     5899.11    142.79 o 
   3   0   7        1.12      -34.80     34.80 o 
   4   0   7      394.97      426.48     39.96 o 
   5   0   7     3101.61     2959.23    187.52 o 
   6   0   7     1981.45     1954.24    165.73 o 
   7   0   7     1711.18     1785.91     78.34 o 
   8   0   7     5697.85     6254.84    267.54 o 
   9   0   7     3586.22     3980.48    227.77 o 
  10   0   7      982.78     1122.74    151.53 o 
  11   0   7     1256.78     1166.77    163.84 o 
  12   0   7      626.18      621.27    141.11 o 
  13   0   7      286.73      200.78    128.80 o 
  14   0   7        6.31       41.67    120.75 o 
  15   0   7       14.61      266.60    140.16 o 
  16   0   7        3.30     -103.23    125.96 o 
  17   0   7      246.53      303.53    153.42 o 
  18   0   7        0.78      108.91    148.21 o 
 -22   1   7      307.05      135.43    135.43 o 
 -21   1   7      428.38      523.72    155.32 o 
 -20   1   7      461.61      653.94    152.48 o 
 -19   1   7      515.10      841.46    156.74 o 
 -18   1   7      613.62      597.59    138.74 o 
 -17   1   7      726.59      710.29    138.74 o 
 -16   1   7       95.41      224.93    110.33 o 
 -15   1   7     1169.66     1050.29    144.90 o 
 -14   1   7     2010.93     1992.13    174.73 o 
 -13   1   7      749.93      712.00    119.33 o 
 -12   1   7       95.18      162.40     59.57 o 
 -11   1   7     2838.98     3085.15    127.14 o 
 -10   1   7      996.67      963.94     62.67 o 
  -9   1   7     1323.57     1429.74     67.95 o 
  -8   1   7      416.88      459.09     46.68 o 
  -7   1   7      749.31      900.26     56.76 o 
  -6   1   7     3753.27     3751.81     72.96 o 
  -5   1   7     6511.13     6501.62    105.77 o 
  -4   1   7    11072.69    11171.87    159.31 o 
  -3   1   7      997.97      978.46     64.36 o 
  -2   1   7     2393.49     2494.74    371.96 o 
  -1   1   7     2753.29     2711.90    134.48 o 
   0   1   7      617.37      648.26     85.24 o 
   1   1   7      818.23      803.10     96.60 o 
   2   1   7      647.71      564.92     92.81 o 
   3   1   7     2233.88     2165.92    152.95 o 
   4   1   7      311.44      390.19     87.60 o 
   5   1   7     2434.12     2395.11    157.21 o 
   6   1   7     1600.74     1529.02    147.27 o 
   7   1   7      656.16      590.49    116.01 o 
   8   1   7      569.89      522.30    110.33 o 
   9   1   7      299.27      447.01    121.22 o 
  10   1   7     1317.05     1226.44    163.84 o 
  11   1   7      286.17      334.78    118.38 o 
  12   1   7     1321.54     1397.38    181.83 o 
  13   1   7      499.92      549.29    154.37 o 
  14   1   7      218.54      353.73    143.95 o 
  15   1   7      364.55      393.03    153.42 o 
  16   1   7      375.84      187.04    148.21 o 
  17   1   7      957.39     1382.23    212.14 o 
  18   1   7       41.71      -87.13    141.11 o 
 -21   2   7       24.55      193.20    137.80 o 
 -20   2   7      127.79     -116.49    116.49 o 
 -19   2   7      740.34      861.35    164.79 o 
 -18   2   7       83.33       39.78    116.01 o 
 -17   2   7      159.10      157.68    119.33 o 
 -16   2   7      262.15      161.47    115.54 o 
 -15   2   7      372.61      387.35    124.06 o 
 -14   2   7      323.41      395.04     86.86 o 
 -13   2   7      171.40      249.46     77.17 o 
 -12   2   7      475.18      408.26     80.19 o 
 -11   2   7     4127.36     4016.56    149.83 o 
 -10   2   7       86.74      125.49     84.76 o 
  -9   2   7      582.73      615.59    117.44 o 
  -8   2   7       49.52      -15.15     75.29 o 
  -7   2   7      306.74      388.29     93.76 o 
  -6   2   7     1277.29     1269.40    100.86 o 
  -5   2   7     1295.92     1511.84     91.03 o 
  -4   2   7     1196.56     1272.37    105.60 o 
  -3   2   7        1.71      -18.94     64.87 o 
  -2   2   7     6803.64     6403.05    228.71 o 
  -1   2   7      899.22      719.29    101.81 o 
   0   2   7      103.69      193.20     82.87 o 
   1   2   7      278.48      312.53     90.44 o 
   2   2   7     2429.01     2510.17    175.68 o 
   3   2   7      716.60      645.89    111.75 o 
   4   2   7      953.77      849.51    125.49 o 
   5   2   7       95.82      240.08     95.65 o 
   6   2   7     1960.68     1966.56    184.20 o 
   7   2   7      250.64      345.68    117.44 o 
   8   2   7      529.29      505.73    125.49 o 
   9   2   7      552.45      590.96    143.01 o 
  10   2   7      852.04      828.67    160.05 o 
  11   2   7     1106.57     1112.79    177.57 o 
  12   2   7      870.31      738.70    158.16 o 
  13   2   7     1158.91     1461.78    201.72 o 
  14   2   7      280.73      401.55    151.06 o 
  15   2   7      701.03      699.88    185.62 o 
  16   2   7       11.40      360.83    164.79 o 
 -18   3   7       85.49      312.06    146.79 o 
 -17   3   7      152.00      180.89    142.53 o 
 -16   3   7       34.24      174.01     97.61 o 
 -15   3   7       44.78      -36.36    137.56 o 
 -14   3   7      594.10      646.37    151.06 o 
 -13   3   7      988.92      857.56    164.79 o 
 -12   3   7      443.40      650.63    138.27 o 
 -11   3   7       71.85        6.63    111.75 o 
 -10   3   7      604.72      756.70    146.79 o 
  -9   3   7      869.33      987.31    154.37 o 
  -4   3   7     1567.81     1699.49    153.42 o 
  -3   3   7       71.74       26.04     87.13 o 
  -2   3   7      663.02      383.08    110.33 o 
  -1   3   7     1104.01     1508.19    158.63 o 
   0   3   7      334.78      372.19    115.07 o 
   1   3   7       56.41       47.35    101.34 o 
   2   3   7     2183.08     2500.23    204.56 o 
   3   3   7     1384.57     1393.12    169.05 o 
   4   3   7      273.45      306.85    126.91 o 
   5   3   7      247.66       46.88    112.23 o 
   6   3   7       77.74       -3.31    113.65 o 
   7   3   7      269.17      323.42    128.33 o 
   8   3   7      473.16      689.46    148.21 o 
   9   3   7      150.56      124.54    128.80 o 
  10   3   7       58.41       52.56    116.49 o 
  11   3   7      154.13      184.20    135.90 o 
  12   3   7      422.54      618.43    171.89 o 
  13   3   7     1210.05     1166.77    203.62 o 
  14   3   7      305.55      334.31    157.21 o 
  -2   4   7       17.73        6.63    110.33 o 
  -1   4   7      221.51      235.82    127.38 o 
   0   4   7     1423.55     1473.62    187.99 o 
   1   4   7      118.89      267.54    134.01 o 
   2   4   7      541.95      408.66    143.01 o 
   3   4   7      314.48      327.21    141.11 o 
   5   4   7      243.26      104.65    134.01 o 
   6   4   7     1071.17      933.32    181.36 o 
   7   4   7      184.96      199.36    134.01 o 
   8   4   7       86.89       65.82    140.16 o 
   9   4   7       62.10      169.52    147.27 o 
 -13  -4   8      534.42      446.46    110.67 o 
 -12  -4   8      295.58      206.94    102.38 o 
 -11  -4   8      483.39      496.39    104.64 o 
 -10  -4   8     1154.03     1049.35    119.00 o 
  -9  -4   8       44.12       11.45     79.61 o 
  -8  -4   8       95.77       73.33    121.93 o 
  -7  -4   8      108.43      113.15     78.03 o 
  -6  -4   8      212.83      117.41     79.66 o 
  -5  -4   8       11.47      -39.30    143.48 o 
  -4  -4   8     2543.45     2791.45    261.86 o 
  -3  -4   8        0.46      178.99    140.16 o 
  -2  -4   8       54.50       64.40    135.90 o 
  -1  -4   8      842.04     1009.56    182.78 o 
   0  -4   8      391.55      364.14    150.58 o 
   1  -4   8       11.70      229.66    143.01 o 
   2  -4   8      776.55      752.44    168.10 o 
   3  -4   8      400.16      348.04    143.95 o 
   4  -4   8      944.92      924.80    171.42 o 
   5  -4   8      266.85      166.21    138.27 o 
   6  -4   8       82.10       88.08    130.69 o 
   7  -4   8       88.18      253.81    145.85 o 
   8  -4   8      395.23      438.49    155.32 o 
 -18  -3   8      428.01      272.28    143.01 o 
 -17  -3   8     1958.56     1922.53    211.19 o 
 -16  -3   8      286.75      163.84    125.01 o 
 -15  -3   8      208.59      237.23     88.97 o 
 -14  -3   8       99.06      109.39     86.38 o 
 -13  -3   8      208.04      272.78     88.52 o 
 -12  -3   8      637.70      567.98     97.38 o 
 -11  -3   8     1201.71     1225.35    113.24 o 
 -10  -3   8      362.21      285.18     96.36 o 
  -9  -3   8      703.25      636.37     88.71 o 
  -8  -3   8      283.89      230.91     73.71 o 
  -7  -3   8      114.78       -4.02     60.91 o 
  -6  -3   8     2993.38     2929.93    125.93 o 
  -5  -3   8      164.24      196.00    104.89 o 
  -4  -3   8      247.25      200.84     63.68 o 
  -3  -3   8      753.78      722.31     63.78 o 
  -2  -3   8      576.74      544.28    100.39 o 
  -1  -3   8     1918.08     1988.61    247.66 o 
   0  -3   8      867.83      892.60     86.20 o 
   1  -3   8     4234.76     4161.56    145.52 o 
   2  -3   8     2839.64     2495.97    199.36 o 
   3  -3   8     1014.58      932.38    150.11 o 
   4  -3   8      136.36       75.76    106.07 o 
   5  -3   8     1038.55     1412.54    169.05 o 
   6  -3   8     1067.25     1120.84    169.52 o 
   7  -3   8      835.39     1028.98    164.31 o 
   8  -3   8      350.92      273.23    129.75 o 
   9  -3   8      583.13      563.03    145.85 o 
  10  -3   8      628.90      708.88    107.22 o 
  11  -3   8      202.26      154.33     93.76 o 
  12  -3   8      699.50      837.95    202.43 o 
  13  -3   8      370.19      407.43    130.69 o 
 -20  -2   8       97.42       -0.47    121.70 o 
 -19  -2   8     1027.63     1179.09    173.31 o 
 -18  -2   8      109.93       30.78    118.86 o 
 -17  -2   8      317.41      259.49    125.96 o 
 -16  -2   8      663.80      738.23    143.48 o 
 -15  -2   8        5.21      133.54     94.71 o 
 -14  -2   8     1195.53     1096.69    146.32 o 
 -13  -2   8      999.58     1125.10    139.69 o 
 -12  -2   8      360.51      338.35    162.42 o 
 -11  -2   8      546.92      591.74     88.31 o 
 -10  -2   8     2824.34     2424.63    328.39 o 
  -9  -2   8      204.16      242.17     62.90 o 
  -8  -2   8       31.61      -18.93     67.71 o 
  -7  -2   8       72.19      118.23     52.62 o 
  -6  -2   8      398.31      405.21     60.67 o 
  -5  -2   8      477.66      494.30     59.54 o 
  -4  -2   8      734.27      691.01     64.02 o 
  -3  -2   8     2665.07     2620.25     78.43 o 
  -2  -2   8      323.09      346.23     41.93 o 
  -1  -2   8      220.63      231.02     37.96 o 
   0  -2   8     1656.13     1680.24     92.57 o 
   1  -2   8     1586.98     1534.18     91.50 o 
   2  -2   8     3284.52     3128.10    189.17 o 
   3  -2   8     1358.97     1243.80     86.09 o 
   4  -2   8      485.93      604.11     72.78 o 
   5  -2   8      890.10      888.38     99.91 o 
   6  -2   8     1787.00     1777.36    107.06 o 
   7  -2   8     1600.66     1347.66    161.00 o 
   8  -2   8      461.94      392.56    112.23 o 
   9  -2   8      354.16      493.54    115.30 o 
  10  -2   8      339.93      333.65     80.18 o 
  11  -2   8       46.61       -0.89     72.70 o 
  12  -2   8      153.88       95.65    130.22 o 
  13  -2   8       67.77      150.58    134.96 o 
  14  -2   8       95.69       55.40    136.85 o 
  15  -2   8      107.16      378.35    164.31 o 
 -22  -1   8      239.63      170.00    135.43 o 
 -21  -1   8      340.26      268.96    136.38 o 
 -20  -1   8      545.73      379.30    136.85 o 
 -19  -1   8      430.70      279.38    127.85 o 
 -18  -1   8      379.56      435.17    128.80 o 
 -17  -1   8      718.06      990.15    152.00 o 
 -16  -1   8      394.99      399.66    113.17 o 
 -15  -1   8      129.40      205.98     99.91 o 
 -14  -1   8     1312.12     1329.19    145.37 o 
 -13  -1   8     1024.54     1176.72    132.59 o 
 -12  -1   8     1002.80      895.92    114.59 o 
 -11  -1   8     4693.19     4564.67    129.03 o 
 -10  -1   8     1600.23     1557.31     83.08 o 
  -9  -1   8      499.97      635.46    182.07 o 
  -8  -1   8      781.54      729.04    102.76 o 
  -7  -1   8      433.70      483.09     54.62 o 
  -6  -1   8       89.95       73.84     40.32 o 
  -5  -1   8     2851.59     2895.92     88.75 o 
  -4  -1   8      505.46      526.97     41.02 o 
  -3  -1   8     2441.43     2589.42     68.57 o 
  -2  -1   8     2996.26     2903.12     69.50 o 
  -1  -1   8      221.28      278.47     30.34 o 
   0  -1   8      599.46      640.60     38.26 o 
   1  -1   8        7.33       45.24     42.25 o 
   2  -1   8     2331.56     2563.13    102.37 o 
   3  -1   8     1555.40     1629.33     91.07 o 
   4  -1   8     2343.04     2473.15    107.93 o 
   5  -1   8     1822.98     1696.53    144.19 o 
   6  -1   8      558.10      515.67    111.28 o 
   7  -1   8      725.78      753.63     72.17 o 
   8  -1   8      143.59      151.97     57.46 o 
   9  -1   8     2179.85     2188.43    108.97 o 
  10  -1   8       47.67      -23.68    102.28 o 
  11  -1   8      332.42      350.41    128.33 o 
  12  -1   8      708.05      735.39    155.32 o 
  13  -1   8       20.75      129.75    132.11 o 
  14  -1   8      673.36     1174.35    192.25 o 
  15  -1   8      305.41       20.36    137.32 o 
  16  -1   8       56.06      321.53    160.53 o 
  17  -1   8      521.72      675.25    179.47 o 
 -22   0   8      197.02       48.77    126.43 o 
 -21   0   8      362.48      357.99    131.64 o 
 -20   0   8      199.34       35.51    111.75 o 
 -19   0   8      189.93       76.71    100.39 o 
 -18   0   8      251.39      347.57    120.75 o 
 -17   0   8      419.40      475.42    113.17 o 
 -16   0   8        0.17       12.79     91.86 o 
 -15   0   8      112.55      270.86     99.44 o 
 -14   0   8     7793.78     7197.16    270.38 o 
 -13   0   8     1737.24     1505.35    142.53 o 
 -12   0   8     6941.80     6175.76    233.45 o 
 -11   0   8      558.32      618.43     97.07 o 
 -10   0   8     1900.32     1868.07    125.96 o 
  -9   0   8     2679.35     2465.23    109.39 o 
  -8   0   8     1493.11     1393.92     54.62 o 
  -7   0   8      737.75      885.18     42.68 o 
  -6   0   8     3542.00     3572.69     74.50 o 
  -5   0   8       11.01      -22.71     26.37 o 
  -4   0   8     1385.10     1427.90     87.79 o 
  -3   0   8     6483.79     6530.03    108.90 o 
  -2   0   8      366.04      447.73     37.22 o 
  -1   0   8    12015.52    12747.25    213.56 o 
   0   0   8      696.21      618.41     62.03 o 
   1   0   8     7117.89     7162.34    168.58 o 
   2   0   8       23.01       65.92     46.65 o 
   3   0   8     2394.02     2467.17    153.90 o 
   4   0   8      853.84      926.70     52.53 o 
   5   0   8        2.63       78.33     32.93 o 
   6   0   8      397.90      509.04    102.28 o 
   7   0   8     1914.22     2000.18    168.10 o 
   8   0   8     1041.53      997.72    143.48 o 
   9   0   8      533.39      584.33    133.06 o 
  10   0   8      210.53      356.57    122.17 o 
  11   0   8       15.16       60.61    111.28 o 
  12   0   8      572.69      466.90    132.11 o 
  13   0   8       14.95       20.84    122.17 o 
  14   0   8      841.55      864.19    175.68 o 
  15   0   8       34.61      103.23    142.06 o 
  16   0   8        3.11      214.03    149.16 o 
  17   0   8        7.62      139.69    146.79 o 
  18   0   8      122.76      250.02    170.94 o 
 -22   1   8      237.44      184.68    140.64 o 
 -21   1   8      340.45      383.08    156.26 o 
 -20   1   8      542.25      536.51    150.11 o 
 -19   1   8      435.74      489.15    144.43 o 
 -18   1   8      380.26      277.01    127.85 o 
 -17   1   8      713.65      690.40    139.22 o 
 -16   1   8      407.67      440.38    123.12 o 
 -15   1   8      129.12        9.47     96.60 o 
 -14   1   8     1309.56     1393.59    154.37 o 
 -13   1   8     1027.15      947.53    133.06 o 
 -12   1   8      997.33     1021.40    130.69 o 
 -11   1   8     4714.69     4102.65    207.88 o 
 -10   1   8     1603.94     1607.84     77.58 o 
  -9   1   8      483.56      543.18     53.39 o 
  -8   1   8      782.83      751.52     95.89 o 
  -7   1   8      427.75      494.06     93.76 o 
  -6   1   8       89.87      108.47     28.19 o 
  -5   1   8     2851.55     2807.70     72.15 o 
  -4   1   8      504.24      567.49     42.32 o 
  -3   1   8     2448.06     2557.55    126.56 o 
  -2   1   8     2990.47     2870.46    119.07 o 
  -1   1   8      221.68      134.01     66.29 o 
   0   1   8      609.11      872.24     98.02 o 
   1   1   8        6.83      -33.62     65.82 o 
   2   1   8     2316.12     2453.35    157.21 o 
   3   1   8     1527.70     1335.35    125.96 o 
   4   1   8     2352.84     2486.97    158.16 o 
   5   1   8     1836.07     1856.71    160.05 o 
   6   1   8      541.66      618.43    117.44 o 
   7   1   8      741.33      821.57    132.11 o 
   8   1   8      146.41      232.03    101.81 o 
   9   1   8     2178.17     2479.40    207.88 o 
  10   1   8       49.65      181.36    115.54 o 
  11   1   8      328.24      430.44    138.27 o 
  12   1   8      708.22      689.46    156.74 o 
  13   1   8       19.89      -30.78    124.54 o 
  14   1   8      689.81     1024.24    184.68 o 
  15   1   8      305.71      230.13    151.06 o 
  16   1   8       57.58      -62.51    135.43 o 
  17   1   8      522.86      375.03    167.16 o 
 -21   2   8       66.12      259.97    143.48 o 
 -20   2   8       93.82       87.60    130.22 o 
 -19   2   8     1032.78     1135.05    179.94 o 
 -18   2   8      109.80       64.40    120.28 o 
 -17   2   8      314.30      251.92    125.96 o 
 -16   2   8      674.75      915.33    151.06 o 
 -15   2   8        4.23       26.99    106.54 o 
 -14   2   8     1197.16     1347.32    174.73 o 
 -13   2   8      997.80      919.59    137.32 o 
 -12   2   8      363.45      528.46    117.44 o 
 -11   2   8      541.22      462.64    116.01 o 
 -10   2   8     2808.05     2621.93    185.62 o 
  -9   2   8      200.13      139.69     85.24 o 
  -8   2   8       30.75      -67.71     82.87 o 
  -7   2   8       68.54       72.92     89.50 o 
  -6   2   8      397.52      472.30     60.79 o 
  -5   2   8      470.25      544.44     62.88 o 
  -4   2   8      735.72      945.16    100.86 o 
  -3   2   8     2693.62     2699.11    154.37 o 
  -2   2   8      326.02      337.15     84.29 o 
  -1   2   8      221.42       95.18     80.97 o 
   0   2   8     1653.93     1647.41    143.95 o 
   1   2   8     1584.72     1469.36    144.90 o 
   2   2   8     3309.94     2978.49    190.36 o 
   3   2   8     1338.50     1350.03    149.16 o 
   4   2   8      486.21      305.90    106.54 o 
   5   2   8      874.06      869.40    134.01 o 
   6   2   8     1811.34     1454.21    164.31 o 
   7   2   8     1599.65     1725.06    182.31 o 
   8   2   8      458.68      576.76    129.75 o 
   9   2   8      363.71      482.05    131.17 o 
  10   2   8      334.79      304.48    134.96 o 
  11   2   8       44.70      -87.60    118.86 o 
  12   2   8      151.81      289.33    144.43 o 
  13   2   8       67.54      143.95    142.06 o 
  14   2   8       94.61      239.61    143.01 o 
  15   2   8      106.45     -130.22    130.22 o 
  16   2   8      366.67      560.66    182.31 o 
 -18   3   8      437.49      591.91    160.53 o 
 -17   3   8     1957.16     1642.67    213.09 o 
 -16   3   8      288.86      360.83    143.48 o 
 -15   3   8      202.26       93.29    125.96 o 
 -14   3   8      102.97     -110.33    110.33 o 
 -13   3   8      215.02      271.81    133.06 o 
 -12   3   8      632.97      722.13    157.68 o 
 -11   3   8     1198.59     1183.35    171.89 o 
 -10   3   8      361.71       24.15    110.81 o 
  -9   3   8      718.42      805.00    136.38 o 
  -4   3   8      253.81      327.21     98.02 o 
  -3   3   8      754.82      903.49    128.80 o 
  -2   3   8      586.29      602.33    117.91 o 
  -1   3   8     1905.52     1966.09    178.99 o 
   0   3   8      865.30      827.73    143.48 o 
   1   3   8     4242.55     4462.53    237.24 o 
   2   3   8     2820.76     2388.95    203.14 o 
   3   3   8     1023.17      971.21    153.42 o 
   4   3   8      131.99        3.79    110.81 o 
   5   3   8     1037.31      741.07    151.06 o 
   6   3   8     1054.09     1156.83    172.84 o 
   7   3   8      814.54      777.06    152.48 o 
   8   3   8      347.47      538.40    146.79 o 
   9   3   8      576.85      701.77    151.53 o 
  10   3   8      622.70      590.49    161.95 o 
  11   3   8      209.02      258.55    137.32 o 
  12   3   8      691.27      903.49    186.57 o 
  13   3   8      367.89      232.98    155.79 o 
  -2   4   8       56.74       -6.16    113.17 o 
  -1   4   8      837.88      709.35    161.00 o 
   0   4   8      394.58      556.87    151.53 o 
   1   4   8       11.58       33.62    119.33 o 
   2   4   8      774.63      719.29    161.47 o 
   3   4   8      389.86      314.90    138.27 o 
   4   4   8      950.84      813.52    172.36 o 
   5   4   8      262.33      339.05    150.11 o 
   6   4   8       77.49      202.67    132.59 o 
   7   4   8       83.18      207.41    136.38 o 
   8   4   8      388.90      647.31    178.05 o 
 -13  -4   9       27.94      -29.78     90.33 o 
 -12  -4   9      201.79      100.60     93.06 o 
 -11  -4   9       53.41       65.20     89.86 o 
 -10  -4   9      227.95      288.62     91.84 o 
  -9  -4   9      382.90      537.01    107.02 o 
  -8  -4   9       15.21       37.66    183.26 o 
  -7  -4   9      246.24       -4.74    147.74 o 
  -6  -4   9       75.88      322.47    159.58 o 
  -5  -4   9      594.03      730.65    178.99 o 
  -4  -4   9      394.85      287.43    156.74 o 
  -3  -4   9      301.13      370.77    152.00 o 
  -2  -4   9       60.79       22.73    135.90 o 
  -1  -4   9      197.67      263.28    148.21 o 
   0  -4   9      153.48      -24.15    119.33 o 
   1  -4   9      138.66       56.82    127.85 o 
   2  -4   9      152.49      298.80    134.48 o 
   3  -4   9      216.95      176.63    138.74 o 
   4  -4   9      423.74      225.87    143.48 o 
   5  -4   9        4.41     -120.75    120.75 o 
   6  -4   9       77.21      143.48    143.48 o 
   7  -4   9      269.21      256.65    146.32 o 
 -18  -3   9       35.13       37.41    127.85 o 
 -17  -3   9      153.88      113.65    126.43 o 
 -16  -3   9      176.73      141.59    119.80 o 
 -15  -3   9      157.73      254.28    115.54 o 
 -14  -3   9      204.94      213.47     89.45 o 
 -13  -3   9      111.15      205.46     84.31 o 
 -12  -3   9      131.47      131.54    145.85 o 
 -11  -3   9     1006.74      718.47     97.82 o 
 -10  -3   9      970.12      837.13     97.63 o 
  -9  -3   9      711.73      717.87     97.07 o 
  -8  -3   9      101.22       -2.94     65.35 o 
  -7  -3   9     1712.98     1504.38    330.29 o 
  -6  -3   9     1495.87     1594.19    109.98 o 
  -5  -3   9     2157.31     2030.24    131.17 o 
  -4  -3   9      413.52      335.35     54.59 o 
  -3  -3   9      671.83      820.50     98.73 o 
  -2  -3   9     1045.23      994.48     93.52 o 
  -1  -3   9     1219.01     1250.29     99.60 o 
   0  -3   9      104.39      247.27     99.20 o 
   1  -3   9      510.49      642.47     81.35 o 
   2  -3   9      259.20      333.36    115.07 o 
   3  -3   9      114.84       44.04    100.86 o 
   4  -3   9      714.55      711.71    147.74 o 
   5  -3   9       89.30      116.96    117.44 o 
   6  -3   9       14.26      -32.20    112.23 o 
   7  -3   9      992.72     1275.69    177.57 o 
   8  -3   9      234.33      170.94    131.17 o 
   9  -3   9       99.51      321.05    142.53 o 
  10  -3   9      247.01      191.97    197.93 o 
  11  -3   9      276.45      468.13    194.15 o 
  12  -3   9      274.62      423.33    160.53 o 
 -20  -2   9       68.32      -16.57    120.28 o 
 -19  -2   9      176.44      249.08    131.17 o 
 -18  -2   9      115.35       18.47    113.65 o 
 -17  -2   9      452.05      278.43    120.28 o 
 -16  -2   9      641.29      622.69    134.96 o 
 -15  -2   9       92.55       80.50    107.49 o 
 -14  -2   9      271.92      194.62    106.54 o 
 -13  -2   9     1147.52     1451.45    107.31 o 
 -12  -2   9       62.12      120.09     86.89 o 
 -11  -2   9     2435.49     2455.69    118.20 o 
 -10  -2   9     2758.04     2689.48    119.19 o 
  -9  -2   9      424.68      461.51     68.81 o 
  -8  -2   9      471.22      452.57     64.99 o 
  -7  -2   9      239.80      298.53     59.19 o 
  -6  -2   9     1146.09     1136.95     80.57 o 
  -5  -2   9      496.13      512.35    110.81 o 
  -4  -2   9     3289.09     3265.56    165.77 o 
  -3  -2   9      624.54      634.07     50.27 o 
  -2  -2   9     1348.23     1333.68     61.55 o 
  -1  -2   9      589.39      562.90     69.17 o 
   0  -2   9       96.63       41.55     71.98 o 
   1  -2   9      721.25      615.40     71.68 o 
   2  -2   9     1312.55     1211.00     87.80 o 
   3  -2   9      155.12      179.34     62.43 o 
   4  -2   9     1398.13     1462.93    169.29 o 
   5  -2   9      978.37     1010.95    125.96 o 
   6  -2   9      426.46      388.18    132.82 o 
   7  -2   9      696.01      664.83    138.74 o 
   8  -2   9      924.94      720.71    144.43 o 
   9  -2   9      185.02      288.37     80.32 o 
  10  -2   9      328.05      423.50     87.98 o 
  11  -2   9       93.48      -46.41    116.01 o 
  12  -2   9      147.65       93.29    130.22 o 
  13  -2   9     2242.92     2586.89    251.44 o 
  14  -2   9      291.42      442.75    156.26 o 
  15  -2   9      443.75      665.78    181.83 o 
 -22  -1   9      281.72      351.36    142.06 o 
 -21  -1   9      125.25      233.45    134.48 o 
 -20  -1   9      104.08       64.87    115.07 o 
 -19  -1   9      298.63      236.76    123.59 o 
 -18  -1   9      758.33      656.78    141.59 o 
 -17  -1   9      614.30      697.98    137.80 o 
 -16  -1   9      202.73      317.74    104.65 o 
 -15  -1   9      301.80      411.50    115.07 o 
 -14  -1   9      125.47      162.89     97.07 o 
 -13  -1   9     1018.83     1084.38    127.85 o 
 -12  -1   9       95.31      199.36     87.60 o 
 -11  -1   9     2122.02     2010.28     90.41 o 
 -10  -1   9     1861.31     1740.17     84.76 o 
  -9  -1   9     1631.22     1589.82     80.49 o 
  -8  -1   9     1015.19     1121.37     72.15 o 
  -7  -1   9       55.51       94.65     41.66 o 
  -6  -1   9      471.60      495.28     52.67 o 
  -5  -1   9     3793.85     4020.65    111.82 o 
  -4  -1   9      135.86      157.61     40.27 o 
  -3  -1   9     2046.21     2130.51    131.17 o 
  -2  -1   9      892.22      851.77     44.11 o 
  -1  -1   9     1992.86     2102.39     78.89 o 
   0  -1   9     4371.15     4048.57    174.73 o 
   1  -1   9     1860.82     1806.02    171.89 o 
   2  -1   9      145.71      198.70     81.68 o 
   3  -1   9     7662.82     7337.20    179.28 o 
   4  -1   9     2680.66     2503.02    111.66 o 
   5  -1   9       30.09       -3.20     66.53 o 
   6  -1   9       71.91       -6.63     89.97 o 
   7  -1   9      970.89      916.81     79.10 o 
   8  -1   9      375.07      410.55    112.70 o 
   9  -1   9     1418.08     1594.37    174.73 o 
  10  -1   9     2705.90     2632.82    221.14 o 
  11  -1   9      218.93        3.31    116.96 o 
  12  -1   9     1223.65     1332.04    186.57 o 
  13  -1   9     1259.13     1500.14    202.20 o 
  14  -1   9      307.18      238.66    154.84 o 
  15  -1   9      164.23      417.18    168.10 o 
  16  -1   9      363.03      416.71    175.68 o 
  17  -1   9        5.30      -33.15    147.27 o 
 -22   0   9      149.12      311.11    136.85 o 
 -21   0   9        0.98        6.16    117.44 o 
 -20   0   9     4688.10     4891.08    266.60 o 
 -19   0   9       63.27       16.10    103.23 o 
 -18   0   9     1633.83     1913.06    186.10 o 
 -17   0   9      127.45      315.37    111.28 o 
 -16   0   9      555.06      322.00    111.28 o 
 -15   0   9     1459.77     1311.20    146.32 o 
 -14   0   9     3507.78     3331.75    187.52 o 
 -13   0   9      217.28      262.81     84.29 o 
 -12   0   9      126.14      116.96     79.55 o 
 -11   0   9     3830.10     3709.15    173.78 o 
 -10   0   9     1062.73      851.40    101.81 o 
  -9   0   9     3520.24     3068.46    146.32 o 
  -8   0   9     3694.70     3560.97     75.95 o 
  -7   0   9       80.07       56.84     28.03 o 
  -6   0   9      147.94      232.91     32.22 o 
  -5   0   9      579.84      620.59     95.37 o 
  -4   0   9      928.10     1168.02     52.43 o 
  -3   0   9     4303.24     4166.11     87.44 o 
  -2   0   9     4224.41     4078.08    112.50 o 
  -1   0   9     8520.21     8215.90    213.22 o 
   0   0   9     5490.08     5360.18    168.58 o 
   1   0   9      634.19      581.84     67.00 o 
   2   0   9      372.13      359.58     59.22 o 
   3   0   9     1134.93     1054.74     51.21 o 
   4   0   9        0.26        4.74     71.03 o 
   5   0   9       34.53       62.51     85.71 o 
   6   0   9     5499.20     5725.91    255.23 o 
   7   0   9      941.34     1171.98    151.06 o 
   8   0   9      577.35      580.07    123.59 o 
   9   0   9        4.52      -41.20    101.34 o 
  10   0   9     2205.55     2456.67    217.82 o 
  11   0   9       17.98      -20.36    116.96 o 
  12   0   9      712.10      797.42    155.79 o 
  13   0   9      313.38      418.13    156.74 o 
  14   0   9        0.90      -80.50    129.75 o 
  15   0   9     1638.83     1467.46    212.14 o 
  16   0   9       70.93       49.25    147.74 o 
  17   0   9      212.34      173.31    161.47 o 
 -22   1   9      279.36      460.27    159.58 o 
 -21   1   9      124.47       31.25    129.75 o 
 -20   1   9      104.31      123.12    128.80 o 
 -19   1   9      304.77      446.06    128.80 o 
 -18   1   9      750.56      646.37    145.37 o 
 -17   1   9      609.77      332.42    125.01 o 
 -16   1   9      207.39      188.94    106.54 o 
 -15   1   9      303.24      399.18    117.44 o 
 -14   1   9      121.97      161.47     99.91 o 
 -13   1   9     1037.87     1123.21    144.90 o 
 -12   1   9       92.01       85.24     95.18 o 
 -11   1   9     2119.46     1959.93    162.42 o 
 -10   1   9     1876.64     1839.71     94.23 o 
  -9   1   9     1604.21     1653.84     77.23 o 
  -8   1   9     1013.67      885.92     64.98 o 
  -7   1   9       53.01      112.09     50.43 o 
  -6   1   9      459.90      447.53     38.24 o 
  -5   1   9     3773.55     3816.12     87.93 o 
  -4   1   9      143.40      142.17     35.65 o 
  -3   1   9     2044.07     2068.78     73.82 o 
  -2   1   9      906.28      912.62     67.26 o 
  -1   1   9     1978.31     2090.15    132.59 o 
   0   1   9     4366.42     3945.91    178.05 o 
   1   1   9     1846.67     1753.00    137.32 o 
   2   1   9      143.78      206.93     84.76 o 
   3   1   9     7678.01     6958.98    264.23 o 
   4   1   9     2692.27     2406.00    174.26 o 
   5   1   9       33.09      -81.45     81.45 o 
   6   1   9       75.26      197.93     98.49 o 
   7   1   9      989.41     1035.61    143.95 o 
   8   1   9      382.91      247.66    116.01 o 
   9   1   9     1415.86     1126.52    156.74 o 
  10   1   9     2695.53     2716.16    210.72 o 
  11   1   9      223.47      131.17    113.17 o 
  12   1   9     1218.37     1094.32    181.36 o 
  13   1   9     1260.93     1251.06    196.51 o 
  14   1   9      309.54      318.68    142.53 o 
  15   1   9      167.55       42.14    144.90 o 
  16   1   9      358.77      270.86    156.26 o 
  17   1   9        3.80      309.21    157.21 o 
 -20   2   9       67.32      -25.57    124.54 o 
 -19   2   9      174.35       46.88    124.06 o 
 -18   2   9      115.75      137.80    125.49 o 
 -17   2   9      444.94      701.77    148.21 o 
 -16   2   9      646.00      422.86    135.43 o 
 -15   2   9       94.12      -11.36    103.70 o 
 -14   2   9      270.77      223.03    107.96 o 
 -13   2   9     1126.09      935.22    145.37 o 
 -12   2   9       64.96      -88.08     88.08 o 
 -11   2   9     2431.89     2528.17    177.57 o 
 -10   2   9     2753.34     2760.20    183.26 o 
  -9   2   9      434.30      396.34    108.91 o 
  -8   2   9      463.04      569.65    112.70 o 
  -7   2   9      241.60      155.32     93.76 o 
  -6   2   9     1133.18     1124.63    130.22 o 
  -5   2   9      498.21      543.84    111.75 o 
  -4   2   9     3278.20     3219.99    158.63 o 
  -3   2   9      629.28      594.75     93.76 o 
  -2   2   9     1362.10     1455.63    131.17 o 
  -1   2   9      591.53      651.58    108.44 o 
   0   2   9       90.16       16.57     85.24 o 
   1   2   9      730.64      676.20    116.49 o 
   2   2   9     1315.74     1386.02    148.69 o 
   3   2   9      147.89       57.30     96.60 o 
   4   2   9     1363.59     1425.79    160.53 o 
   5   2   9     1001.78      783.69    137.80 o 
   6   2   9      422.16      308.27    112.70 o 
   7   2   9      695.43      711.24    145.85 o 
   8   2   9      920.88     1129.84    169.05 o 
   9   2   9      185.96      280.80    134.01 o 
  10   2   9      323.77       82.87    116.01 o 
  11   2   9       95.78      176.63    133.06 o 
  12   2   9      149.35      125.49    140.64 o 
  13   2   9     2257.26     1994.50    239.13 o 
  14   2   9      286.61      293.59    159.11 o 
  15   2   9      447.30      513.30    174.26 o 
 -18   3   9       35.36       71.03    142.06 o 
 -17   3   9      156.78       37.88    129.27 o 
 -16   3   9      177.05       85.24    125.96 o 
 -15   3   9      158.36       81.45    127.38 o 
 -14   3   9      203.84      191.78    133.54 o 
 -13   3   9      105.10      251.92    132.59 o 
 -12   3   9      132.18       31.73    117.44 o 
 -11   3   9     1014.48     1070.65    166.68 o 
 -10   3   9      972.65     1238.75    171.89 o 
  -9   3   9      706.06      474.00    133.54 o 
  -3   3   9      673.96      824.89    126.91 o 
  -2   3   9     1051.31     1396.91    153.90 o 
  -1   3   9     1225.39     1045.55    148.21 o 
   0   3   9       99.51      192.25    107.96 o 
   1   3   9      527.81      470.21    128.33 o 
   2   3   9      255.86      411.02    126.43 o 
   3   3   9      111.99       87.60    113.65 o 
   4   3   9      700.34      673.83    146.79 o 
   5   3   9       89.37       68.66    115.54 o 
   6   3   9       15.75       38.36    121.22 o 
   7   3   9      991.38      937.11    162.89 o 
   8   3   9      233.26       67.71    117.44 o 
   9   3   9      103.13      161.47    137.80 o 
  10   3   9      248.34      136.85    126.43 o 
  11   3   9      275.84      153.42    139.69 o 
  12   3   9      277.55      207.41    139.22 o 
  -1   4   9      198.49      214.51    142.53 o 
   0   4   9      157.57      218.77    130.69 o 
   1   4   9      133.75      -41.67    119.80 o 
   2   4   9      148.13      189.88    135.90 o 
   3   4   9      213.11      355.15    151.53 o 
   4   4   9      426.92      320.11    150.11 o 
   5   4   9        5.30       44.51    133.06 o 
   6   4   9       75.96       41.20    140.16 o 
   7   4   9      270.93      139.69    153.42 o 
 -12  -4  10      149.53      187.64     98.43 o 
 -11  -4  10      491.00      618.97    108.65 o 
 -10  -4  10       76.13       96.37    220.19 o 
  -9  -4  10      226.36      344.26    167.16 o 
  -8  -4  10      972.26      932.85    203.14 o 
  -7  -4  10      153.45      -74.82    146.32 o 
  -6  -4  10      356.11      490.41     95.43 o 
  -5  -4  10      336.45      330.83     91.40 o 
  -4  -4  10       47.01       72.45    145.85 o 
  -3  -4  10      325.92      -41.67    131.64 o 
  -2  -4  10      545.37      541.24    164.79 o 
  -1  -4  10     1000.12     1011.46    188.94 o 
   0  -4  10      176.59      270.38    151.53 o 
   1  -4  10      211.37      267.54    143.48 o 
   2  -4  10      448.63      381.19    154.37 o 
   3  -4  10      324.73      395.40    148.69 o 
   4  -4  10       48.49      -17.05    134.96 o 
   5  -4  10      452.54      -32.67    133.54 o 
   6  -4  10      129.28       47.35    145.37 o 
 -18  -3  10       42.03      -29.36    127.85 o 
 -17  -3  10       21.47     -108.91    108.91 o 
 -16  -3  10        9.82      152.95    116.96 o 
 -15  -3  10      274.03      370.77    129.75 o 
 -14  -3  10       18.69       -3.88     78.89 o 
 -13  -3  10      998.15      895.81    163.60 o 
 -12  -3  10      428.86      451.11     92.08 o 
 -11  -3  10     1411.66     1603.33    123.38 o 
 -10  -3  10     1417.26     1456.93    154.61 o 
  -9  -3  10      900.88     1070.99    104.67 o 
  -8  -3  10      314.96      260.21     77.52 o 
  -7  -3  10      402.94      524.29     83.74 o 
  -6  -3  10       10.79      -55.71     55.71 o 
  -5  -3  10      434.92      548.14     84.52 o 
  -4  -3  10      354.28      468.40    237.00 o 
  -3  -3  10     1199.58     1127.27    169.76 o 
  -2  -3  10     1037.74      978.45     96.11 o 
  -1  -3  10      396.73      526.24     78.52 o 
   0  -3  10      383.90      432.05    101.10 o 
   1  -3  10      368.96      396.45     77.48 o 
   2  -3  10      217.73      263.76    114.12 o 
   3  -3  10      681.42      670.52    147.74 o 
   4  -3  10       37.26      223.98    130.22 o 
   5  -3  10      686.90      600.91    140.64 o 
   6  -3  10      391.20      447.96    137.80 o 
   7  -3  10      144.56       78.13    123.12 o 
   8  -3  10      159.39      311.11    138.74 o 
   9  -3  10      120.29      -29.83    123.12 o 
  10  -3  10      308.82      422.55    102.52 o 
  11  -3  10       78.04      -93.76    129.27 o 
  12  -3  10       57.36      124.06    147.27 o 
 -20  -2  10      370.60      628.85    158.16 o 
 -19  -2  10      679.29      870.35    162.42 o 
 -18  -2  10      221.55      135.43    120.28 o 
 -17  -2  10      109.37      184.68    116.01 o 
 -16  -2  10      569.25      734.92    142.53 o 
 -15  -2  10      448.40      459.80    123.12 o 
 -14  -2  10       48.35       30.78     98.02 o 
 -13  -2  10      388.20      471.63    114.59 o 
 -12  -2  10      503.17      520.30     78.47 o 
 -11  -2  10     1912.78     1716.77    109.42 o 
 -10  -2  10     2940.26     2954.10    123.85 o 
  -9  -2  10      554.54      648.08     75.30 o 
  -8  -2  10       75.17       32.28     55.10 o 
  -7  -2  10     1973.20     1893.01     98.61 o 
  -6  -2  10       75.47       44.15     49.60 o 
  -5  -2  10      886.28      870.26     73.09 o 
  -4  -2  10     2552.11     2575.68    147.03 o 
  -3  -2  10      665.30      714.75     62.44 o 
  -2  -2  10     2950.26     2695.49    156.50 o 
  -1  -2  10     1666.75     1481.54    197.22 o 
   0  -2  10     1049.84      964.51     83.28 o 
   1  -2  10     1611.59     1562.25    101.95 o 
   2  -2  10     2445.29     2250.79    183.26 o 
   3  -2  10     4456.62     4487.30    150.34 o 
   4  -2  10     1341.16     1639.41    109.86 o 
   5  -2  10     1632.84     1750.43    115.39 o 
   6  -2  10      942.31      784.31     93.71 o 
   7  -2  10     1009.53     1429.58    172.36 o 
   8  -2  10       96.71       47.65     68.49 o 
   9  -2  10      258.74      157.21    114.59 o 
  10  -2  10     1022.46     1057.39    176.63 o 
  11  -2  10     1547.53     1801.30    211.67 o 
  12  -2  10      389.54      483.00    163.37 o 
  13  -2  10      722.10      905.86    181.83 o 
  14  -2  10       39.25      141.59    153.90 o 
 -22  -1  10      398.43      422.39    151.53 o 
 -21  -1  10       22.64      138.27    126.91 o 
 -20  -1  10      247.27      334.31    133.06 o 
 -19  -1  10      188.32      243.87    119.80 o 
 -18  -1  10      633.82      451.27    132.11 o 
 -17  -1  10     1832.02     1845.81    187.04 o 
 -16  -1  10     1472.25     1855.28    179.47 o 
 -15  -1  10      439.89      441.33    116.01 o 
 -14  -1  10      158.40      186.10     99.91 o 
 -13  -1  10     6059.93     5818.25    243.39 o 
 -12  -1  10     1079.94     1236.86    132.11 o 
 -11  -1  10     1694.86     1529.97    133.54 o 
 -10  -1  10      605.10      527.41     62.39 o 
  -9  -1  10      483.54      533.20     60.77 o 
  -8  -1  10     2924.84     2924.64    116.96 o 
  -7  -1  10     4787.47     4715.17    103.47 o 
  -6  -1  10      989.74      946.13     55.27 o 
  -5  -1  10     1448.30     1344.19     88.21 o 
  -4  -1  10      882.92      845.17     49.05 o 
  -3  -1  10     1001.89     1034.45     50.58 o 
  -2  -1  10     2338.19     2395.09     96.32 o 
  -1  -1  10      249.49      237.21     27.97 o 
   0  -1  10      281.61      272.92     57.11 o 
   1  -1  10      902.19      873.50     74.77 o 
   2  -1  10     4053.82     4111.82    241.74 o 
   3  -1  10      465.11      459.47     67.17 o 
   4  -1  10     1688.57     1663.94    103.80 o 
   5  -1  10      325.16      271.85     70.03 o 
   6  -1  10      817.03      743.44    125.01 o 
   7  -1  10     2687.41     2414.52    198.41 o 
   8  -1  10     2046.78     2119.04    196.04 o 
   9  -1  10     1191.96     1426.27    176.63 o 
  10  -1  10        1.47      262.81    126.91 o 
  11  -1  10      203.24      231.08    134.01 o 
  12  -1  10        6.00       85.24    131.64 o 
  13  -1  10      229.08      277.96    149.64 o 
  14  -1  10       86.69       35.51    145.85 o 
  15  -1  10      213.37       11.84    150.11 o 
  16  -1  10      268.38      431.86    180.41 o 
 -22   0  10       69.90      341.89    145.37 o 
 -21   0  10       50.51      209.30    126.91 o 
 -20   0  10      825.80      969.79    161.00 o 
 -19   0  10     1256.86     1519.55    178.99 o 
 -18   0  10        0.38       35.51    103.70 o 
 -17   0  10       27.88        4.74     97.07 o 
 -16   0  10      148.82      267.54    107.96 o 
 -15   0  10      164.83      103.70     91.39 o 
 -14   0  10       28.13        6.16     84.76 o 
 -13   0  10       89.35      -32.67     79.08 o 
 -12   0  10       63.57       32.67     76.71 o 
 -11   0  10      774.26      742.02    102.76 o 
 -10   0  10     4814.12     4661.05    133.13 o 
  -9   0  10     2935.93     2901.85    105.26 o 
  -8   0  10      459.51      513.19     38.62 o 
  -7   0  10     1033.40      972.57     49.00 o 
  -6   0  10      871.61      922.70     49.14 o 
  -5   0  10       34.47       56.95     31.96 o 
  -4   0  10      319.36      417.43     39.94 o 
  -3   0  10        5.09      -13.01     30.46 o 
  -2   0  10       16.75       25.78     31.04 o 
  -1   0  10       11.82      -16.01     29.17 o 
   0   0  10      485.17      495.58     62.95 o 
   1   0  10       32.70       97.02     50.71 o 
   2   0  10      109.42      162.99     53.13 o 
   3   0  10      182.35      185.62     89.02 o 
   4   0  10       45.05      -64.87     80.97 o 
   5   0  10     6280.25     5835.77    248.60 o 
   6   0  10      637.51      761.43    134.01 o 
   7   0  10     1407.95     1592.95    165.26 o 
   8   0  10      877.84      876.03    148.69 o 
   9   0  10        4.84      -76.24    106.54 o 
  10   0  10      175.18      110.81    110.81 o 
  11   0  10      688.76      835.78    168.10 o 
  12   0  10      200.54      250.02    140.64 o 
  13   0  10      721.15      777.53    172.84 o 
  14   0  10      593.72      816.84    180.89 o 
  15   0  10      601.33      588.12    178.99 o 
  16   0  10      839.77      895.44    197.93 o 
 -22   1  10      396.10      705.08    170.94 o 
 -21   1  10       21.93      -52.09    127.38 o 
 -20   1  10      251.09       75.76    127.85 o 
 -19   1  10      189.19      408.66    138.74 o 
 -18   1  10      625.65      890.71    161.95 o 
 -17   1  10     1822.20     1915.42    193.20 o 
 -16   1  10     1468.28     1495.88    173.31 o 
 -15   1  10      440.00      234.87    115.54 o 
 -14   1  10      162.17      100.86    107.02 o 
 -13   1  10     6039.64     6024.23    261.39 o 
 -12   1  10     1072.03     1051.23    138.27 o 
 -11   1  10     1711.45     1601.47    151.53 o 
 -10   1  10      603.60      580.25     60.62 o 
  -9   1  10      473.92      534.35     60.63 o 
  -8   1  10     2938.57     2658.63    101.69 o 
  -7   1  10     4751.14     4646.94    128.13 o 
  -6   1  10      992.29     1034.79     52.26 o 
  -5   1  10     1468.23     1405.74     62.68 o 
  -4   1  10      880.50      914.40     53.72 o 
  -3   1  10      989.50     1063.83     58.96 o 
  -2   1  10     2323.60     2297.20    102.12 o 
  -1   1  10      251.62      280.80     78.61 o 
   0   1  10      285.16      328.63     85.71 o 
   1   1  10      894.42      987.78    118.38 o 
   2   1  10     4087.40     4035.41    201.25 o 
   3   1  10      456.17      360.83    102.28 o 
   4   1  10     1688.17     1820.24    158.16 o 
   5   1  10      321.02      190.36     95.18 o 
   6   1  10      800.27      759.54    126.91 o 
   7   1  10     2694.34     2698.64    213.56 o 
   8   1  10     2059.41     2236.48    203.14 o 
   9   1  10     1188.97     1382.23    169.05 o 
  10   1  10        1.06       21.31    104.65 o 
  11   1  10      203.27       38.36    111.75 o 
  12   1  10        6.06       25.10    127.38 o 
  13   1  10      236.48      292.17    143.95 o 
  14   1  10       89.20       62.51    140.64 o 
  15   1  10      208.49      516.62    170.47 o 
  16   1  10      263.65      492.47    173.31 o 
 -20   2  10      369.29      179.47    139.69 o 
 -19   2  10      678.29      867.03    168.10 o 
 -18   2  10      227.52      116.49    126.43 o 
 -17   2  10      110.40       -2.37    117.44 o 
 -16   2  10      561.53      432.81    134.96 o 
 -15   2  10      458.69      482.05    134.96 o 
 -14   2  10       47.08      186.57    112.70 o 
 -13   2  10      397.36      250.97    113.65 o 
 -12   2  10      510.70      385.45    118.86 o 
 -11   2  10     1911.54     2102.94    187.04 o 
 -10   2  10     2939.05     2992.23    189.88 o 
  -9   2  10      554.31      537.93    120.75 o 
  -8   2  10       74.85       38.83     90.92 o 
  -7   2  10     1993.81     2107.20    172.84 o 
  -6   2  10       74.04       71.50     89.50 o 
  -5   2  10      871.65      834.01     74.49 o 
  -4   2  10     2533.76     2478.45    148.21 o 
  -3   2  10      673.25      752.91    103.23 o 
  -2   2  10     2960.92     2364.33    170.47 o 
  -1   2  10     1642.13     1242.54    137.80 o 
   0   2  10     1050.38      922.91    126.91 o 
   1   2  10     1613.80     1827.35    163.84 o 
   2   2  10     2440.50     2543.32    187.99 o 
   3   2  10     4462.75     4279.75    234.87 o 
   4   2  10     1334.37     1216.49    160.05 o 
   5   2  10     1630.12     1527.60    170.00 o 
   6   2  10      924.21     1180.51    166.21 o 
   7   2  10     1017.14      880.76    158.16 o 
   8   2  10      106.95      189.41    126.91 o 
   9   2  10      260.90      -13.26    121.22 o 
  10   2  10     1031.01      681.88    165.26 o 
  11   2  10     1538.25     1131.73    181.36 o 
  12   2  10      386.56      351.36    154.37 o 
  13   2  10      719.00     1122.74    199.36 o 
  14   2  10       36.52      154.37    151.06 o 
 -18   3  10       41.52     -120.28    123.59 o 
 -17   3  10       21.90       -0.95    118.86 o 
 -16   3  10        8.67       32.67    130.22 o 
 -15   3  10      279.14      315.84    141.59 o 
 -14   3  10       19.52      107.49    125.96 o 
 -13   3  10      988.82     1523.81    192.25 o 
 -12   3  10      426.07      650.15    151.53 o 
 -11   3  10     1414.90     1483.09    188.94 o 
 -10   3  10     1422.30     1798.93    195.09 o 
  -3   3  10     1194.24     1248.22    145.85 o 
  -2   3  10     1071.24      914.86    140.16 o 
  -1   3  10      396.46      325.79    115.07 o 
   0   3  10      372.89      240.55    116.01 o 
   1   3  10      375.15      552.13    134.48 o 
   2   3  10      217.49      108.91    114.12 o 
   3   3  10      678.34      800.74    151.06 o 
   4   3  10       37.98      -94.23    109.39 o 
   5   3  10      688.59      442.75    141.59 o 
   6   3  10      393.68      598.07    152.48 o 
   7   3  10      147.43       53.51    132.11 o 
   8   3  10      152.59      132.11    134.48 o 
   9   3  10      122.11       81.45    120.28 o 
  10   3  10      313.89      258.55    150.11 o 
  11   3  10       76.01      145.85    141.11 o 
   0   4  10      179.94      148.69    131.64 o 
   1   4  10      220.45       15.63    123.12 o 
   2   4  10      464.53      347.10    146.32 o 
   3   4  10      316.94      598.07    163.37 o 
   4   4  10       48.54       73.40    135.90 o 
   5   4  10      448.08      537.45    173.31 o 
   6   4  10      129.56       18.47    145.85 o 
 -12  -4  11      637.12      703.08    117.91 o 
 -11  -4  11      206.05      251.44    167.63 o 
 -10  -4  11       27.50      142.53    161.47 o 
  -9  -4  11      816.40      739.65    187.04 o 
  -8  -4  11      164.73       12.79    152.00 o 
  -7  -4  11      160.90      128.28     94.00 o 
  -6  -4  11      488.17      390.87     97.92 o 
  -5  -4  11      482.87      502.27     95.19 o 
  -4  -4  11      120.70       95.65    148.21 o 
  -3  -4  11      685.58      891.65    182.31 o 
  -2  -4  11       84.91       65.82    140.64 o 
  -1  -4  11       34.10        2.37    134.96 o 
   0  -4  11      406.10      604.22    163.37 o 
   1  -4  11      111.20      230.61    146.32 o 
   2  -4  11       90.08      342.36    150.58 o 
   3  -4  11       87.52     -131.17    131.17 o 
   4  -4  11       36.00      220.19    138.74 o 
   5  -4  11      317.38      316.79    158.63 o 
 -17  -3  11      524.45      530.35    149.64 o 
 -16  -3  11      210.10      446.54    139.22 o 
 -15  -3  11       66.52       20.84    110.33 o 
 -14  -3  11      286.51      304.01    118.38 o 
 -13  -3  11      505.46      718.75    105.03 o 
 -12  -3  11      310.58      239.83    299.51 o 
 -11  -3  11       83.86       96.00     85.47 o 
 -10  -3  11     2214.93     2156.92    164.79 o 
  -9  -3  11      166.63      121.65     71.54 o 
  -8  -3  11       77.08       37.60     99.20 o 
  -7  -3  11      408.33      489.15    141.59 o 
  -6  -3  11      618.22      550.56    114.59 o 
  -5  -3  11      632.69      806.06    104.18 o 
  -4  -3  11      113.74       32.97    102.99 o 
  -3  -3  11      514.26      528.94     84.05 o 
  -2  -3  11      279.10      365.84     79.31 o 
  -1  -3  11       54.43      103.96     68.34 o 
   0  -3  11      141.99      173.61     71.54 o 
   1  -3  11       41.77      -96.60    103.94 o 
   2  -3  11      219.53       31.25    115.54 o 
   3  -3  11      143.05     -109.86    109.86 o 
   4  -3  11      235.79      341.89    137.80 o 
   5  -3  11      171.65      122.64    122.17 o 
   6  -3  11      312.87      353.73    138.74 o 
   7  -3  11       29.52      161.95    131.64 o 
   8  -3  11      445.26      764.75    168.10 o 
   9  -3  11       10.86        9.47    132.59 o 
  10  -3  11       49.98      133.54    140.64 o 
  11  -3  11      119.19      127.85    149.64 o 
 -20  -2  11      155.72      123.12    133.54 o 
 -19  -2  11      132.69      165.26    127.85 o 
 -18  -2  11      233.04      262.81    129.75 o 
 -17  -2  11     1127.41     1337.24    170.47 o 
 -16  -2  11      235.24      263.28    118.86 o 
 -15  -2  11      646.21      760.96    139.22 o 
 -14  -2  11      178.98      386.40    116.49 o 
 -13  -2  11        0.43       87.13     94.71 o 
 -12  -2  11      615.80      684.40     96.36 o 
 -11  -2  11     2109.61     1895.83    223.98 o 
 -10  -2  11     2955.32     3029.70    127.14 o 
  -9  -2  11     1579.08     1481.11     99.04 o 
  -8  -2  11     1006.98     1198.16     88.63 o 
  -7  -2  11      934.76      864.85     77.81 o 
  -6  -2  11     2792.68     2657.74     89.84 o 
  -5  -2  11     4653.71     4618.61    167.71 o 
  -4  -2  11      473.87      433.98     73.14 o 
  -3  -2  11      236.75      101.90    102.76 o 
  -2  -2  11      221.26      313.55     66.02 o 
  -1  -2  11      538.75      492.40    104.18 o 
   0  -2  11     1543.14     1667.95    105.91 o 
   1  -2  11     1516.00     1657.55    106.01 o 
   2  -2  11      481.73      361.33     71.67 o 
   3  -2  11     1519.60     1603.81    110.97 o 
   4  -2  11        9.60       51.25     67.48 o 
   5  -2  11      133.18       97.54     69.94 o 
   6  -2  11      139.02      289.39    137.56 o 
   7  -2  11       22.28      -59.66    108.91 o 
   8  -2  11       63.42      -87.13    109.39 o 
   9  -2  11      130.23       46.41    123.12 o 
  10  -2  11      362.63      578.18    157.68 o 
  11  -2  11      140.24       20.36    125.49 o 
  12  -2  11       82.65      -37.88    138.27 o 
  13  -2  11      674.71      717.40    182.31 o 
  14  -2  11      357.10      227.77    165.73 o 
 -22  -1  11       86.54      305.90    145.37 o 
 -21  -1  11      252.53      165.73    130.69 o 
 -20  -1  11      442.17      450.80    135.43 o 
 -19  -1  11     2347.64     2558.47    226.35 o 
 -18  -1  11      169.50       18.94    108.44 o 
 -17  -1  11      154.91      218.30    114.59 o 
 -16  -1  11       65.03      -80.97     80.97 o 
 -15  -1  11      155.79      196.99    103.70 o 
 -14  -1  11      252.74      266.60    101.81 o 
 -13  -1  11      338.41      332.42    102.76 o 
 -12  -1  11     1626.75     1705.65    149.16 o 
 -11  -1  11      652.06      627.90    102.76 o 
 -10  -1  11     2549.74     2566.99    102.52 o 
  -9  -1  11     1287.47     1294.67     80.46 o 
  -8  -1  11     1659.05     1625.25     69.61 o 
  -7  -1  11     2032.49     2032.85     72.96 o 
  -6  -1  11      437.60      382.76     43.08 o 
  -5  -1  11      945.04      960.09    102.29 o 
  -4  -1  11     1856.99     1763.36     64.41 o 
  -3  -1  11     2443.10     2415.69     69.44 o 
  -2  -1  11      131.60      103.50     69.61 o 
  -1  -1  11     5524.90     5190.80    263.05 o 
   0  -1  11     3341.99     3075.06    191.78 o 
   1  -1  11     1702.24     1661.63    100.52 o 
   2  -1  11      168.52      125.50     58.76 o 
   3  -1  11      757.91      768.88     83.55 o 
   4  -1  11      278.42      214.75     66.26 o 
   5  -1  11     1009.85     1160.23    143.01 o 
   6  -1  11     2168.77     1772.42    169.05 o 
   7  -1  11     1729.20     1698.55    174.73 o 
   8  -1  11     1848.46     1681.03    179.94 o 
   9  -1  11      496.97      441.33    134.01 o 
  10  -1  11       84.31      249.08    135.43 o 
  11  -1  11      475.77      559.24    155.32 o 
  12  -1  11       82.78       26.04    136.85 o 
  13  -1  11      529.59      500.99    170.00 o 
  14  -1  11      713.47      716.92    184.20 o 
  15  -1  11      548.45      641.16    188.94 o 
 -22   0  11       42.90      157.68    131.17 o 
 -21   0  11       37.50       51.61    122.64 o 
 -20   0  11      469.74      527.98    134.96 o 
 -19   0  11       12.81       71.03    109.39 o 
 -18   0  11        2.29      -26.04    101.34 o 
 -17   0  11        5.16       53.51    100.86 o 
 -16   0  11       95.55      100.39     98.49 o 
 -15   0  11      315.04      303.06    108.91 o 
 -14   0  11       49.64      261.86    102.76 o 
 -13   0  11      131.92      133.06     90.44 o 
 -12   0  11     1893.94     1857.90    137.09 o 
 -11   0  11        1.00      -11.74     48.52 o 
 -10   0  11      405.27      449.57     79.79 o 
  -9   0  11     4590.23     4577.39    131.57 o 
  -8   0  11     1884.80     1900.42    108.67 o 
  -7   0  11      108.52      167.04     41.94 o 
  -6   0  11      321.37      271.11     46.70 o 
  -5   0  11       56.54       90.02     34.61 o 
  -4   0  11       26.80       29.62     33.65 o 
  -3   0  11     4162.28     3890.94    117.06 o 
  -2   0  11      200.30      206.68     36.69 o 
  -1   0  11     1339.09     1345.35     86.34 o 
   0   0  11      153.17      254.25     61.80 o 
   1   0  11      174.32      118.92     57.76 o 
   2   0  11     2130.40     2019.77    104.52 o 
   3   0  11      250.55      247.66     95.18 o 
   4   0  11     7390.24     7582.61    288.85 o 
   5   0  11      537.24      618.90    124.54 o 
   6   0  11      139.19      142.53    104.65 o 
   7   0  11      141.80      368.41    113.17 o 
   8   0  11      643.29      521.35    135.90 o 
   9   0  11      661.79      432.33    131.64 o 
  10   0  11      172.61      400.13    141.59 o 
  11   0  11     2596.84     2242.63    221.14 o 
  12   0  11        3.73       86.66    131.17 o 
  13   0  11      621.91      933.32    185.62 o 
  14   0  11      281.61      495.31    166.21 o 
  15   0  11      106.69      233.92    157.21 o 
  16   0  11       56.21      133.54    154.37 o 
 -22   1  11       87.06      124.06    140.16 o 
 -21   1  11      253.47       77.19    136.85 o 
 -20   1  11      436.33      598.07    158.63 o 
 -19   1  11     2362.71     2433.94    229.19 o 
 -18   1  11      166.64      163.37    118.38 o 
 -17   1  11      158.70      122.64    118.86 o 
 -16   1  11       63.64      -25.10    106.54 o 
 -15   1  11      157.89      108.91    107.96 o 
 -14   1  11      260.54      285.06    111.28 o 
 -13   1  11      351.43      326.26    110.33 o 
 -12   1  11     1619.56     1678.19    159.58 o 
 -11   1  11      635.97      541.24    110.33 o 
 -10   1  11     2539.21     2588.53    107.27 o 
  -9   1  11     1287.17     1357.98     83.82 o 
  -8   1  11     1657.04     1771.46     90.48 o 
  -7   1  11     2049.29     2105.52     98.76 o 
  -6   1  11      441.47      448.11     85.47 o 
  -5   1  11      945.32     1002.13     56.56 o 
  -4   1  11     1830.66     1817.81    157.39 o 
  -3   1  11     2464.69     2469.35    111.64 o 
  -2   1  11      137.34       94.54     52.56 o 
  -1   1  11     5515.85     5167.14    208.83 o 
   0   1  11     3345.08     3300.02    176.63 o 
   1   1  11     1694.65     1601.95    144.43 o 
   2   1  11      171.97      176.15     89.97 o 
   3   1  11      751.01      714.08    120.75 o 
   4   1  11      274.60      357.99    102.76 o 
   5   1  11     1006.05      857.56    132.59 o 
   6   1  11     2172.75     2132.77    193.67 o 
   7   1  11     1724.10     1606.68    178.05 o 
   8   1  11     1836.94     1712.28    189.88 o 
   9   1  11      500.29      427.12    136.38 o 
  10   1  11       92.93      233.92    130.69 o 
  11   1  11      476.59      382.14    147.74 o 
  12   1  11       75.56      470.21    147.74 o 
  13   1  11      532.10      724.97    171.42 o 
  14   1  11      720.16      918.17    190.36 o 
  15   1  11      546.36      733.97    179.47 o 
 -20   2  11      156.92      393.03    148.21 o 
 -19   2  11      136.37      357.51    142.06 o 
 -18   2  11      234.25      327.68    139.22 o 
 -17   2  11     1126.48     1087.22    172.36 o 
 -16   2  11      234.49      112.70    118.86 o 
 -15   2  11      660.72      762.38    146.32 o 
 -14   2  11      184.92      468.32    129.75 o 
 -13   2  11        0.42      -72.45     97.07 o 
 -12   2  11      604.77      464.06    127.85 o 
 -11   2  11     2117.22     2092.05    189.41 o 
 -10   2  11     2974.56     3684.53    213.09 o 
  -9   2  11     1581.33     1236.86    151.06 o 
  -8   2  11      995.34     1064.02    142.06 o 
  -7   2  11      932.10      733.02    128.80 o 
  -6   2  11     2766.82     2644.66    182.31 o 
  -4   2  11      476.78      548.82     94.71 o 
  -3   2  11      231.90      453.64     95.65 o 
  -2   2  11      224.09      148.69     85.71 o 
  -1   2  11      548.55      547.87    113.17 o 
   0   2  11     1558.85     1530.44    156.26 o 
   1   2  11     1514.12     1359.97    155.32 o 
   2   2  11      492.85      363.20    116.01 o 
   3   2  11     1522.34     1610.94    170.00 o 
   4   2  11        9.61      -31.73    102.28 o 
   5   2  11      140.75      196.04    116.01 o 
   6   2  11      141.16       90.44    117.91 o 
   7   2  11       22.49       44.04    118.38 o 
   8   2  11       62.88      173.31    125.49 o 
   9   2  11      131.52      177.57    122.64 o 
  10   2  11      357.20      292.17    140.64 o 
  11   2  11      140.47      163.37    139.69 o 
  12   2  11       81.97       78.13    136.38 o 
  13   2  11      666.44      651.58    179.94 o 
  14   2  11      364.95      458.38    173.31 o 
 -17   3  11      526.52      545.50    158.16 o 
 -16   3  11      212.73       38.83    132.59 o 
 -15   3  11       65.92       46.41    129.27 o 
 -14   3  11      288.64       40.72    125.96 o 
 -13   3  11      512.35      383.56    142.06 o 
 -12   3  11      310.56      389.71    139.69 o 
 -11   3  11       84.64     -100.39    100.39 o 
 -10   3  11     2224.96     2102.47    210.25 o 
  -2   3  11      277.73      423.33    126.43 o 
  -1   3  11       54.52      115.54    108.44 o 
   0   3  11      146.53       43.09    108.91 o 
   1   3  11       39.54      135.43    112.70 o 
   2   3  11      215.14      157.68    118.86 o 
   3   3  11      146.42      -98.02    111.28 o 
   4   3  11      227.01      115.07    129.27 o 
   5   3  11      170.41      167.63    130.22 o 
   6   3  11      306.41      325.31    142.53 o 
   7   3  11       30.06       71.98    131.17 o 
   8   3  11      441.84      388.77    153.42 o 
   9   3  11       11.23       89.97    136.38 o 
  10   3  11       50.30      147.27    133.06 o 
  11   3  11      120.04      207.41    153.42 o 
   0   4  11      408.97      420.49    148.69 o 
   1   4  11      112.44      168.10    138.27 o 
   2   4  11       85.78      250.02    145.37 o 
   3   4  11       87.16      150.58    145.37 o 
   4   4  11       37.61      149.64    144.90 o 
   5   4  11      320.73      463.11    176.63 o 
 -11  -4  12      329.77      506.68    181.83 o 
 -10  -4  12      288.24      252.86    164.31 o 
  -9  -4  12      221.76      391.61    168.10 o 
  -8  -4  12       50.60        2.00     83.55 o 
  -7  -4  12       11.04     -105.60    105.60 o 
  -6  -4  12      196.28       66.66    109.62 o 
  -5  -4  12      461.13      363.57     94.66 o 
  -4  -4  12       38.03      125.01    134.96 o 
  -3  -4  12       81.56      -35.99    130.69 o 
  -2  -4  12       75.78      183.73    152.48 o 
  -1  -4  12      383.56      137.32    147.74 o 
   0  -4  12       88.73       66.29    127.85 o 
   1  -4  12      241.65      220.19    153.42 o 
   2  -4  12      198.40      140.16    150.11 o 
   3  -4  12      128.86      305.43    158.16 o 
   4  -4  12        2.88       -4.26    148.21 o 
 -17  -3  12      176.08      285.54    138.27 o 
 -16  -3  12      552.23      470.69    144.90 o 
 -15  -3  12      278.76      171.89    122.17 o 
 -14  -3  12      439.06      512.36    130.69 o 
 -13  -3  12       99.44       85.24    105.12 o 
 -12  -3  12      319.72      259.13     83.75 o 
 -11  -3  12      167.36      173.29     77.41 o 
 -10  -3  12     1499.77     1477.27    118.21 o 
  -9  -3  12      373.39      536.03    149.16 o 
  -8  -3  12     1120.31     1142.67    113.48 o 
  -7  -3  12      217.42      152.25     79.35 o 
  -6  -3  12      778.42      894.72    101.35 o 
  -5  -3  12      223.50      148.81    117.91 o 
  -4  -3  12      185.73      129.42     72.68 o 
  -3  -3  12       44.21        0.00     67.87 o 
  -2  -3  12     1201.31     1111.37    106.03 o 
  -1  -3  12      543.12      453.89     84.25 o 
   0  -3  12      313.33      349.31     82.12 o 
   1  -3  12       69.45      113.19     72.00 o 
   2  -3  12      418.16      484.42    141.59 o 
   3  -3  12      148.97      524.20    139.22 o 
   4  -3  12      876.21      702.24    160.53 o 
   5  -3  12      141.90      -65.35    123.12 o 
   6  -3  12      427.20      309.21    143.48 o 
   7  -3  12      393.93      537.93    144.90 o 
   8  -3  12     1241.46      945.64    181.36 o 
   9  -3  12      268.85      461.69    159.11 o 
  10  -3  12      333.05      399.66    161.47 o 
 -20  -2  12      234.25      330.05    141.59 o 
 -19  -2  12      415.72      690.88    158.63 o 
 -18  -2  12      134.70      398.24    132.11 o 
 -17  -2  12      390.98      334.78    126.43 o 
 -16  -2  12     2157.30     2383.27    204.09 o 
 -15  -2  12      140.95       36.46    101.81 o 
 -14  -2  12      129.15      281.28    107.96 o 
 -13  -2  12      264.32      414.81    109.39 o 
 -12  -2  12      793.79      833.41    125.01 o 
 -11  -2  12     2781.72     2831.75    124.14 o 
 -10  -2  12       37.84       -5.63     57.51 o 
  -9  -2  12     2066.22     2068.37    132.35 o 
  -8  -2  12       80.95      133.47     60.73 o 
  -7  -2  12     3261.29     3345.09    102.91 o 
  -6  -2  12      133.28      165.89     66.38 o 
  -5  -2  12      208.12      232.59    164.31 o 
  -4  -2  12      463.48      354.79     90.44 o 
  -3  -2  12     2313.84     2539.46    247.89 o 
  -2  -2  12      199.37      149.46     66.33 o 
  -1  -2  12      211.08      222.30     68.89 o 
   0  -2  12      349.97      448.26     79.55 o 
   1  -2  12     1021.92     1020.46     94.09 o 
   2  -2  12       56.39      181.53    125.01 o 
   3  -2  12      226.67      362.71    100.15 o 
   4  -2  12      122.48      223.79     81.92 o 
   5  -2  12      287.23      280.78    110.10 o 
   6  -2  12      745.92      888.61    170.23 o 
   7  -2  12     1034.09      770.43    158.63 o 
   8  -2  12      554.32      370.30    143.48 o 
   9  -2  12     1677.73     1621.36    206.93 o 
  10  -2  12      747.73      555.92    162.42 o 
  11  -2  12       55.31       81.92    141.59 o 
  12  -2  12      120.93      -54.93    137.80 o 
  13  -2  12       74.36      183.73    155.79 o 
 -21  -1  12      132.91      273.70    135.90 o 
 -20  -1  12      655.24      836.72    158.63 o 
 -19  -1  12      151.53      375.03    131.17 o 
 -18  -1  12       90.60      142.53    102.28 o 
 -17  -1  12      463.26      309.69    123.59 o 
 -16  -1  12      323.55      440.38    117.44 o 
 -15  -1  12      565.02      550.71    120.75 o 
 -14  -1  12      150.59      192.73     99.44 o 
 -13  -1  12       54.54      107.96     90.44 o 
 -12  -1  12      114.47       43.09     80.03 o 
 -11  -1  12     1169.50     1308.83    127.85 o 
 -10  -1  12      270.17      257.03     59.60 o 
  -9  -1  12     2942.54     2822.31     87.78 o 
  -8  -1  12      109.20       49.92     44.80 o 
  -7  -1  12      877.91      926.73     73.78 o 
  -6  -1  12     1960.14     2017.94    159.44 o 
  -5  -1  12     1675.15     1576.12     73.05 o 
  -4  -1  12      786.39      850.84     52.47 o 
  -3  -1  12     1520.86     1729.24    104.89 o 
  -2  -1  12     3255.68     3002.64    167.16 o 
  -1  -1  12     1013.50      971.00     84.38 o 
   0  -1  12      949.63      990.08     85.19 o 
   1  -1  12     1606.84     1590.10    197.93 o 
   2  -1  12     3105.93     3090.88    250.97 o 
   3  -1  12      839.64      863.07    134.72 o 
   4  -1  12       58.52      124.94     69.78 o 
   5  -1  12       65.04      101.92     69.93 o 
   6  -1  12      159.38       43.56    103.23 o 
   7  -1  12     1422.07     1511.03    174.73 o 
   8  -1  12       24.85       86.18    115.07 o 
   9  -1  12      501.84      612.75    143.48 o 
  10  -1  12       73.33     -119.33    119.33 o 
  11  -1  12       58.10      199.83    126.43 o 
  12  -1  12      314.49      493.42    163.84 o 
  13  -1  12        8.53      -97.07    139.69 o 
  14  -1  12      469.13      437.54    174.26 o 
 -22   0  12       47.64      113.17    129.27 o 
 -21   0  12      524.83      907.75    166.21 o 
 -20   0  12        0.74       31.25    114.12 o 
 -19   0  12      142.68      106.54    117.44 o 
 -18   0  12      169.37       58.72    111.75 o 
 -17   0  12     1876.90     1776.68    182.31 o 
 -16   0  12      907.23      441.80    119.33 o 
 -15   0  12        8.29      -77.66     77.66 o 
 -14   0  12      276.85      362.70     71.99 o 
 -13   0  12       31.34       36.84     58.39 o 
 -12   0  12     1908.63     2092.28    109.53 o 
 -11   0  12        1.57      -50.29     50.29 o 
 -10   0  12      676.41      704.35    109.62 o 
  -9   0  12     1184.58     1222.42     83.70 o 
  -8   0  12       18.05       60.40     49.89 o 
  -7   0  12       31.34       72.94     35.30 o 
  -6   0  12     3828.96     3723.11     90.93 o 
  -5   0  12     1862.26     1671.78     67.20 o 
  -4   0  12     4879.53     4732.16    131.64 o 
  -3   0  12     3865.07     3812.96     93.84 o 
  -2   0  12       99.43      108.68     35.98 o 
  -1   0  12     2618.40     2444.75    112.36 o 
   0   0  12     2692.86     2795.93    234.16 o 
   1   0  12      186.69      129.55     58.52 o 
   2   0  12        1.74      125.79     57.42 o 
   3   0  12     8387.73     7888.51    295.48 o 
   4   0  12     1340.59     1474.57    162.89 o 
   5   0  12     1320.07     1222.18    155.32 o 
   6   0  12      979.78     1157.78    151.53 o 
   7   0  12     2253.72     2304.19    209.77 o 
   8   0  12      259.56      319.16    129.27 o 
   9   0  12       22.85       36.94    109.39 o 
  10   0  12       60.60      170.94    135.90 o 
  11   0  12        7.32      132.59    123.59 o 
  12   0  12        6.55       54.93    135.90 o 
  13   0  12     1180.22     1206.55    203.62 o 
  14   0  12      251.92      355.15    165.73 o 
  15   0  12      289.65      288.85    165.73 o 
 -21   1  12      135.75      302.11    143.48 o 
 -20   1  12      657.41      574.39    158.16 o 
 -19   1  12      152.63     -108.44    115.54 o 
 -18   1  12       92.75      164.79    115.07 o 
 -17   1  12      466.03      602.80    144.90 o 
 -16   1  12      316.69      304.48    121.22 o 
 -15   1  12      573.17      239.61    116.01 o 
 -14   1  12      156.05      102.28    103.70 o 
 -13   1  12       57.05       88.08     98.02 o 
 -12   1  12      115.64      101.34     93.76 o 
 -11   1  12     1176.16     1176.72    138.74 o 
 -10   1  12      275.89      250.48     58.57 o 
  -9   1  12     2945.54     2897.89    111.70 o 
  -8   1  12      111.10      155.52     53.05 o 
  -7   1  12      862.10      777.13     72.61 o 
  -6   1  12     1971.74     1880.58     99.61 o 
  -5   1  12     1674.35     1664.29     72.57 o 
  -4   1  12      767.41      725.57     57.00 o 
  -3   1  12     1522.55     1605.36    119.29 o 
  -2   1  12     3259.88     3175.01    148.92 o 
  -1   1  12     1011.37     1174.82    128.33 o 
   0   1  12      942.57     1005.77    123.12 o 
   1   1  12     1602.74     1415.85    145.37 o 
   2   1  12     3142.01     3142.34    183.73 o 
   3   1  12      850.52      738.70    129.75 o 
   4   1  12       63.63      160.05    106.54 o 
   5   1  12       67.14      -16.10    100.86 o 
   6   1  12      164.07      159.58    108.91 o 
   7   1  12     1427.23     1613.31    183.26 o 
   8   1  12       23.88      -28.41     98.02 o 
   9   1  12      496.09      466.90    134.96 o 
  10   1  12       74.94       65.35    112.70 o 
  11   1  12       62.11     -116.96    116.96 o 
  12   1  12      308.66      221.61    146.79 o 
  13   1  12        8.55       30.78    124.54 o 
  14   1  12      464.08      609.90    177.10 o 
 -20   2  12      229.04      303.06    145.85 o 
 -19   2  12      410.84      403.92    156.26 o 
 -18   2  12      136.40       19.89    124.54 o 
 -17   2  12      388.88      180.41    127.85 o 
 -16   2  12     2140.00     2198.12    213.56 o 
 -15   2  12      142.92       79.55    112.23 o 
 -14   2  12      130.67      154.84    117.91 o 
 -13   2  12      263.85      164.31    116.96 o 
 -12   2  12      795.92      834.36    147.27 o 
 -11   2  12     2762.39     2494.55    206.93 o 
 -10   2  12       39.76       98.49    104.65 o 
  -9   2  12     2061.58     2105.78    181.83 o 
  -8   2  12       80.66      125.49    101.34 o 
  -7   2  12     3290.83     3195.37    200.30 o 
  -6   2  12      134.03       92.81     95.18 o 
  -3   2  12     2302.66     2382.80    170.94 o 
  -2   2  12      203.41      110.81     94.23 o 
  -1   2  12      219.87      190.36     99.91 o 
   0   2  12      343.30      391.13    115.07 o 
   1   2  12     1017.36     1217.44    151.06 o 
   2   2  12       60.22      -52.09     96.60 o 
   3   2  12      231.14      252.86    116.01 o 
   4   2  12      120.91      107.49    114.12 o 
   5   2  12      287.00      153.90    110.81 o 
   6   2  12      748.92      765.70    153.90 o 
   7   2  12     1030.39     1114.21    176.63 o 
   8   2  12      564.12      444.64    144.90 o 
   9   2  12     1674.73     1563.59    203.62 o 
  10   2  12      752.62      383.08    156.74 o 
  11   2  12       55.88     -128.80    128.80 o 
  12   2  12      122.72       30.78    127.85 o 
  13   2  12       80.19      101.34    145.37 o 
 -17   3  12      169.42      331.94    145.85 o 
 -16   3  12      555.90      659.63    169.52 o 
 -15   3  12      277.27      183.26    133.54 o 
 -14   3  12      430.54      391.61    147.27 o 
 -13   3  12       99.99      322.95    137.80 o 
 -12   3  12      322.15      184.20    133.54 o 
 -11   3  12      168.44      241.50    126.91 o 
 -10   3  12     1496.70     1232.59    174.26 o 
  -1   3  12      532.48      684.25    139.22 o 
   0   3  12      312.02       89.97    114.59 o 
   1   3  12       70.78       55.40    112.70 o 
   2   3  12      415.67      396.82    135.90 o 
   3   3  12      151.20      209.77    125.49 o 
   4   3  12      879.24      760.49    160.53 o 
   5   3  12      140.62      -37.41    119.33 o 
   6   3  12      432.75      401.08    147.74 o 
   7   3  12      394.67      238.18    144.90 o 
   8   3  12     1256.99      955.58    184.20 o 
   9   3  12      265.02       36.94    140.64 o 
  10   3  12      322.86      466.90    172.84 o 
   1   4  12      241.59       42.14    139.69 o 
   2   4  12      200.73      171.42    142.53 o 
   3   4  12      126.78      124.54    145.37 o 
   4   4  12        2.99       79.55    143.48 o 
 -10  -4  13      272.11      292.54    148.92 o 
  -9  -4  13      619.97      593.25    110.70 o 
  -8  -4  13       56.65       47.29     83.32 o 
  -7  -4  13      149.89      190.55     88.94 o 
  -6  -4  13      128.80      148.66     87.69 o 
  -5  -4  13      233.71      137.35     85.45 o 
  -4  -4  13      310.86      362.25    168.10 o 
  -3  -4  13      396.24      466.90    169.52 o 
  -2  -4  13       34.90       19.41    145.37 o 
  -1  -4  13     1201.94     1225.49    201.25 o 
   0  -4  13       16.71      -25.10    137.32 o 
   1  -4  13      217.75      215.46    156.26 o 
   2  -4  13      370.65      159.58    138.74 o 
 -16  -3  13      882.11      886.92    159.58 o 
 -15  -3  13      151.95      271.81    124.54 o 
 -14  -3  13      150.56      253.81    126.43 o 
 -13  -3  13       32.80       88.55    101.34 o 
 -12  -3  13      214.95      324.14     90.67 o 
 -11  -3  13     1338.06     1378.92    187.52 o 
 -10  -3  13       71.25       55.40    128.80 o 
  -9  -3  13       58.53       47.46     79.87 o 
  -8  -3  13       81.50       87.78     88.31 o 
  -7  -3  13       85.19       75.59     76.68 o 
  -6  -3  13      441.46      255.15    128.80 o 
  -5  -3  13      993.97     1016.45    109.01 o 
  -4  -3  13     1693.73     1590.29    122.59 o 
  -3  -3  13      920.48      963.86    113.17 o 
  -2  -3  13      301.32      274.26     81.78 o 
  -1  -3  13      767.20      875.30    104.87 o 
   0  -3  13      467.31      517.11     90.79 o 
   1  -3  13      861.82     1011.48    180.41 o 
   2  -3  13       70.59      115.54    116.01 o 
   3  -3  13      427.46      731.13    156.74 o 
   4  -3  13     1962.16     2124.72    215.93 o 
   5  -3  13      717.72      956.05    170.00 o 
   6  -3  13      322.54      397.29    141.11 o 
   7  -3  13      201.08      174.73    142.06 o 
   8  -3  13      202.35      219.24    151.53 o 
   9  -3  13      364.57      345.68    160.05 o 
 -20  -2  13      104.17      117.91    134.01 o 
 -19  -2  13      895.36     1233.07    180.41 o 
 -18  -2  13      144.53      -37.41    117.91 o 
 -17  -2  13      432.26      256.65    125.01 o 
 -16  -2  13       15.78      -80.50    107.02 o 
 -15  -2  13      477.00      357.51    122.64 o 
 -14  -2  13       18.55       16.57    101.81 o 
 -13  -2  13      135.04       41.67     96.13 o 
 -12  -2  13       91.82       10.42     83.81 o 
 -11  -2  13      298.88      401.55    102.76 o 
 -10  -2  13      547.14      502.85     63.33 o 
  -9  -2  13     1102.44     1038.56     75.66 o 
  -8  -2  13      403.75      462.90     73.95 o 
  -7  -2  13     1062.43     1103.97    126.20 o 
  -6  -2  13      207.98      145.01     69.07 o 
  -5  -2  13     1739.43     1709.33    114.67 o 
  -4  -2  13      222.66      320.91     71.65 o 
  -3  -2  13      198.57      184.73     65.35 o 
  -2  -2  13      900.34      880.01     91.23 o 
  -1  -2  13      195.44      141.96     69.57 o 
   0  -2  13     1432.34     1476.90    107.73 o 
   1  -2  13     1757.77     1638.97    115.76 o 
   2  -2  13     1340.88     1262.41    144.43 o 
   3  -2  13      160.19      122.29     73.27 o 
   4  -2  13       44.95       30.40     74.09 o 
   5  -2  13      817.72      843.46    134.48 o 
   6  -2  13       81.08      211.20    130.46 o 
   7  -2  13      121.02       79.55    121.22 o 
   8  -2  13      643.71      550.71    155.79 o 
   9  -2  13      125.47      387.35    143.48 o 
  10  -2  13      110.32      129.27    137.80 o 
  11  -2  13       14.91       -9.47    138.74 o 
  12  -2  13       15.64      118.38    148.69 o 
 -21  -1  13       52.27       63.45    131.17 o 
 -20  -1  13       18.88       82.39    122.17 o 
 -19  -1  13     1147.68     1261.01    175.21 o 
 -18  -1  13       16.04       36.46    110.33 o 
 -17  -1  13        4.34      -25.57     98.02 o 
 -16  -1  13      113.43      171.42    107.96 o 
 -15  -1  13      411.90      557.34    120.75 o 
 -14  -1  13       71.49       52.09     97.07 o 
 -13  -1  13      354.77      429.96    107.49 o 
 -12  -1  13       90.09      119.04    111.75 o 
 -11  -1  13      370.41      421.24     68.37 o 
 -10  -1  13     4982.48     4797.66    149.39 o 
  -9  -1  13     2692.88     2651.81    112.05 o 
  -8  -1  13     2986.92     2895.03     89.73 o 
  -7  -1  13      911.88      967.32     61.84 o 
  -6  -1  13     1120.56     1084.80     63.66 o 
  -5  -1  13      548.06      530.05     71.47 o 
  -4  -1  13     2174.59     2114.83    103.88 o 
  -3  -1  13      667.06      696.18     77.99 o 
  -2  -1  13     1905.80     1900.07    126.20 o 
  -1  -1  13     2851.68     2711.38    195.33 o 
   0  -1  13      173.75      237.25    128.56 o 
   1  -1  13      253.02      219.84     70.96 o 
   2  -1  13     2178.06     2115.96    126.10 o 
   3  -1  13      175.01      109.09     70.31 o 
   4  -1  13     1095.54     1096.88    105.47 o 
   5  -1  13      242.91      259.49    114.59 o 
   6  -1  13      160.53       -8.52    106.07 o 
   7  -1  13      884.06      877.45    154.84 o 
   8  -1  13      221.45      354.20    125.01 o 
   9  -1  13       40.67       54.46    125.01 o 
  10  -1  13      376.14      393.03    148.21 o 
  11  -1  13      514.88      704.61    161.00 o 
  12  -1  13      601.19      820.62    184.68 o 
  13  -1  13       89.65      122.64    151.06 o 
 -22   0  13       27.22       59.19    131.17 o 
 -21   0  13      271.49      240.08    132.59 o 
 -20   0  13      658.86      500.05    144.90 o 
 -19   0  13      475.50      354.20    132.11 o 
 -18   0  13     1240.86     1235.91    167.16 o 
 -17   0  13      995.79     1012.40    154.84 o 
 -16   0  13      954.26     1077.97     98.90 o 
 -15   0  13        8.34       57.87     62.64 o 
 -14   0  13      110.58      215.61     68.80 o 
 -13   0  13        2.83      -69.91     85.00 o 
 -12   0  13      332.87      388.21     69.89 o 
 -11   0  13      103.92       76.36     57.41 o 
 -10   0  13        2.06      -14.07     51.38 o 
  -9   0  13     3340.62     3122.65    120.69 o 
  -8   0  13     7581.06     7335.96    175.55 o 
  -7   0  13     5888.69     5735.60    151.55 o 
  -6   0  13      446.67      482.02     46.87 o 
  -5   0  13      772.42      815.70     54.84 o 
  -4   0  13     2423.33     2241.86    118.57 o 
  -3   0  13     3788.62     3742.24     96.01 o 
  -2   0  13      556.13      596.10     71.93 o 
  -1   0  13     1063.64     1218.02    207.41 o 
   0   0  13     1619.73     1642.70    105.27 o 
   1   0  13        6.74       -9.89     71.27 o 
   2   0  13      400.65      374.04     77.01 o 
   3   0  13     1638.40     1663.98    167.63 o 
   4   0  13      259.31      303.53    115.54 o 
   5   0  13       84.55       84.29    107.96 o 
   6   0  13      325.78      351.83    127.85 o 
   7   0  13      313.38      207.88    119.33 o 
   8   0  13      120.90       80.97    108.44 o 
   9   0  13     2175.60     1965.62    214.98 o 
  10   0  13       23.34      264.70    138.27 o 
  11   0  13        4.86      -76.71    125.01 o 
  12   0  13        8.95      367.46    152.48 o 
  13   0  13       61.88       11.36    136.85 o 
  14   0  13      190.92      183.73    152.48 o 
 -21   1  13       50.03      252.39    142.06 o 
 -20   1  13       19.57       18.94    121.70 o 
 -19   1  13     1141.79     1127.47    174.73 o 
 -18   1  13       16.80      -82.39    110.33 o 
 -17   1  13        4.19       -2.37    108.91 o 
 -16   1  13      107.27      183.73    115.07 o 
 -15   1  13      416.41      313.00    120.28 o 
 -14   1  13       74.16       26.99    100.39 o 
 -13   1  13      355.16      247.18    105.12 o 
 -12   1  13       90.63       46.41     93.29 o 
 -11   1  13      367.53      403.92    106.07 o 
 -10   1  13     4974.54     4992.20    145.67 o 
  -9   1  13     2718.95     2562.72    111.58 o 
  -8   1  13     3011.68     2662.74    113.07 o 
  -7   1  13      914.95     1009.18     83.09 o 
  -6   1  13     1110.79     1224.37     87.22 o 
  -5   1  13      537.03      507.89     68.00 o 
  -4   1  13     2184.71     2095.46     86.63 o 
  -3   1  13      661.75      700.89     75.04 o 
  -2   1  13     1905.13     1873.53    109.24 o 
  -1   1  13     2883.57     2638.03    178.05 o 
   0   1  13      178.58      107.02     89.02 o 
   1   1  13      248.28      379.77    107.49 o 
   2   1  13     2180.47     2286.20    187.52 o 
   3   1  13      173.75      176.15    103.70 o 
   4   1  13     1081.80      849.04    143.01 o 
   5   1  13      240.82      435.17    128.33 o 
   6   1  13      160.13      160.05    116.49 o 
   7   1  13      887.41      997.25    161.95 o 
   8   1  13      222.15      160.53    116.01 o 
   9   1  13       42.93       24.15    111.75 o 
  10   1  13      381.19      413.86    137.32 o 
  11   1  13      501.10      544.56    157.21 o 
  12   1  13      604.02      731.60    178.05 o 
  13   1  13       87.63      -97.07    118.86 o 
 -19   2  13      888.40      992.04    181.83 o 
 -18   2  13      145.26      349.46    143.01 o 
 -17   2  13      436.25      456.95    146.32 o 
 -16   2  13       16.06      102.28    118.38 o 
 -15   2  13      476.20      366.98    135.43 o 
 -14   2  13       19.10       11.84    112.23 o 
 -13   2  13      147.11       97.07    115.07 o 
 -12   2  13       93.59       38.36    112.23 o 
 -11   2  13      308.03      333.36    118.38 o 
 -10   2  13      550.99      688.98    130.69 o 
  -9   2  13     1104.23     1066.39    148.21 o 
  -8   2  13      401.68      518.04    123.59 o 
  -7   2  13     1064.62     1209.39    152.00 o 
  -6   2  13      213.92      170.47    100.39 o 
  -3   2  13      198.21      133.54     91.39 o 
  -2   2  13      911.23     1048.39    132.59 o 
  -1   2  13      192.76      211.19    103.23 o 
   0   2  13     1430.98     1442.84    161.47 o 
   1   2  13     1759.78     2035.70    190.83 o 
   2   2  13     1342.77     1288.94    168.10 o 
   3   2  13      165.14      124.06    109.86 o 
   4   2  13       45.04      189.88    118.38 o 
   5   2  13      818.35      797.90    154.37 o 
   6   2  13       79.87      187.52    127.85 o 
   7   2  13      123.06      103.23    124.54 o 
   8   2  13      641.58      891.18    169.05 o 
   9   2  13      130.45      276.54    136.38 o 
  10   2  13      107.46       56.35    133.06 o 
  11   2  13       15.45       90.44    128.80 o 
  12   2  13       14.96      114.12    152.48 o 
 -16   3  13      884.93      711.24    171.89 o 
 -15   3  13      157.45      303.53    145.85 o 
 -14   3  13      152.31       36.46    117.91 o 
 -13   3  13       32.81     -110.81    112.70 o 
 -12   3  13      217.84      169.05    133.54 o 
 -11   3  13     1342.76     1669.66    196.99 o 
  -1   3  13      771.84      803.10    150.11 o 
   0   3  13      466.16      604.70    142.53 o 
   1   3  13      864.56      924.33    164.31 o 
   2   3  13       67.99       59.19    119.80 o 
   3   3  13      428.97      455.53    148.21 o 
   4   3  13     1974.38     1682.92    205.51 o 
   5   3  13      728.41      421.91    153.42 o 
   6   3  13      319.00      528.46    164.31 o 
   7   3  13      205.60      415.28    161.00 o 
   8   3  13      202.63      128.33    150.58 o 
   9   3  13      360.86      179.94    150.58 o 
   2   4  13      368.67      527.98    165.73 o 
  -8  -4  14      192.89      122.79    162.89 o 
  -7  -4  14       80.41      -93.70    160.76 o 
  -6  -4  14       14.23       21.94     85.37 o 
  -5  -4  14       77.24       55.89    151.53 o 
  -4  -4  14       22.09       23.68    147.27 o 
  -3  -4  14      155.64      239.61    155.79 o 
  -2  -4  14      317.29      303.53    146.79 o 
  -1  -4  14      874.75      842.41    185.15 o 
 -16  -3  14      160.08      467.85    135.43 o 
 -15  -3  14      149.07      107.02    114.12 o 
 -14  -3  14       17.07       58.72    112.23 o 
 -11  -3  14      135.70      196.39     91.02 o 
 -10  -3  14      410.94      324.88     93.23 o 
  -9  -3  14      121.81      199.07     89.87 o 
  -8  -3  14      472.92      622.20     97.67 o 
  -7  -3  14      761.82      469.36    104.18 o 
  -6  -3  14      130.10      157.47     81.43 o 
  -5  -3  14      121.07      160.72     77.29 o 
  -4  -3  14      140.15      190.00    102.99 o 
  -3  -3  14      308.93      270.75     86.46 o 
  -2  -3  14      486.58      570.18     95.64 o 
  -1  -3  14      304.76      423.22     93.17 o 
   0  -3  14      409.17      459.59    121.46 o 
   1  -3  14      552.28      484.94     98.00 o 
   2  -3  14      955.86      860.40    170.47 o 
   3  -3  14       88.05       21.31    128.33 o 
   4  -3  14       73.75       64.87    128.33 o 
   5  -3  14       88.13      158.63    143.01 o 
   6  -3  14      501.09      511.41    161.47 o 
   7  -3  14      785.87      822.99    181.36 o 
 -19  -2  14      641.72      460.27    150.58 o 
 -18  -2  14      414.84      380.72    138.74 o 
 -17  -2  14      730.76      838.15    152.00 o 
 -16  -2  14      454.92      560.66    137.32 o 
 -15  -2  14      977.84      972.15    148.69 o 
 -14  -2  14       28.82      -94.71     94.71 o 
 -13  -2  14      205.95       73.40     95.65 o 
 -12  -2  14      178.79       96.13     89.50 o 
 -11  -2  14       46.62       70.89     62.78 o 
 -10  -2  14      366.48      343.89     59.83 o 
  -9  -2  14      790.30      882.20    124.30 o 
  -8  -2  14       43.49       87.25     67.51 o 
  -7  -2  14      714.25      727.16     98.02 o 
  -6  -2  14      348.42      314.47     74.68 o 
  -5  -2  14      855.02      915.51     98.26 o 
  -4  -2  14        3.46      -62.40     62.40 o 
  -3  -2  14      547.16      590.27     85.11 o 
  -2  -2  14        1.94      -21.50     64.05 o 
  -1  -2  14     1311.04     1328.50    111.87 o 
   0  -2  14      716.00      638.09     87.48 o 
   1  -2  14      154.52      163.58     77.85 o 
   2  -2  14      928.84     1055.13    109.15 o 
   3  -2  14      660.11      796.96    103.18 o 
   4  -2  14       15.82       72.40     82.32 o 
   5  -2  14      176.19       95.98     81.53 o 
   6  -2  14      386.88      323.21    138.74 o 
   7  -2  14      661.27      691.35    162.89 o 
   8  -2  14      968.67     1074.44    187.52 o 
   9  -2  14     1435.43     1371.81    192.25 o 
  10  -2  14       79.58       85.24    138.74 o 
  11  -2  14      193.17      256.65    154.84 o 
 -21  -1  14       37.67     -112.70    112.70 o 
 -20  -1  14      557.44      795.53    159.11 o 
 -19  -1  14      160.43      261.39    127.38 o 
 -18  -1  14      667.50      640.68    145.85 o 
 -17  -1  14       98.83      114.12    115.07 o 
 -16  -1  14     1074.20     1149.25    152.95 o 
 -15  -1  14     1320.07     1284.68    154.37 o 
 -14  -1  14      363.77      258.94    111.99 o 
 -13  -1  14      934.53      814.13    122.17 o 
 -12  -1  14      358.10      480.15     77.71 o 
 -11  -1  14       42.73        1.35    107.25 o 
 -10  -1  14      127.20      194.94     59.87 o 
  -9  -1  14      493.77      574.78     77.42 o 
  -8  -1  14      289.93      267.98     48.61 o 
  -7  -1  14      360.19      361.89     66.48 o 
  -6  -1  14     4211.73     3863.50    138.85 o 
  -5  -1  14      660.52      678.00     77.34 o 
  -4  -1  14       87.23       95.26     72.45 o 
  -3  -1  14       44.34      148.87     61.44 o 
  -2  -1  14     3117.23     2864.72    123.89 o 
  -1  -1  14      386.66      394.91     77.49 o 
   0  -1  14      974.58     1101.70     97.60 o 
   1  -1  14      107.26       66.61     88.08 o 
   2  -1  14       17.90      129.72     71.84 o 
   3  -1  14     1424.70     1325.32    112.99 o 
   4  -1  14     2024.99     2033.44    335.97 o 
   5  -1  14     1206.14     1293.21    169.05 o 
   6  -1  14      443.42      571.08    138.27 o 
   7  -1  14     1074.69     1352.40    180.89 o 
   8  -1  14      492.65      667.68    155.32 o 
   9  -1  14      268.68      275.59    139.22 o 
  10  -1  14       16.12     -104.18    104.18 o 
  11  -1  14      405.35      317.26    153.90 o 
  12  -1  14       50.25      142.06    148.69 o 
 -21   0  14      690.37      557.34    156.26 o 
 -20   0  14      346.08      355.15    141.59 o 
 -19   0  14      539.29      374.09    140.16 o 
 -18   0  14      160.29       59.19    109.86 o 
 -17   0  14      106.57      -94.71     94.71 o 
 -16   0  14     2936.80     2997.11    147.50 o 
 -15   0  14      803.68     1025.01    144.66 o 
 -14   0  14      475.59      546.41     80.76 o 
 -13   0  14      657.63      625.89     90.21 o 
 -12   0  14        6.21       38.39     59.43 o 
 -11   0  14      925.05      961.26    100.86 o 
 -10   0  14       76.51       66.07     59.71 o 
  -9   0  14      110.97       77.25     58.48 o 
  -8   0  14     4527.92     4492.49    166.92 o 
  -7   0  14     1538.42     1557.63     92.77 o 
  -6   0  14      488.13      581.22     74.27 o 
  -5   0  14     2672.29     2633.64    111.65 o 
  -4   0  14      497.08      572.06     71.13 o 
  -3   0  14     1100.99     1212.33    219.95 o 
  -2   0  14     2391.46     2270.29    116.34 o 
  -1   0  14        5.11       51.69     60.04 o 
   0   0  14      458.54      584.26     82.02 o 
   1   0  14     4349.46     4311.24    158.82 o 
   2   0  14     1801.76     1580.02    141.59 o 
   3   0  14      978.96      835.78    143.01 o 
   4   0  14      844.84      748.18    138.74 o 
   5   0  14      513.30      593.33    140.64 o 
   6   0  14     1112.92      678.57    150.58 o 
   7   0  14      191.22      225.87    127.38 o 
   8   0  14        9.23       74.82    124.06 o 
   9   0  14      374.39      533.19    152.48 o 
  10   0  14      380.56      136.38    133.06 o 
  11   0  14      347.82      188.94    134.48 o 
  12   0  14       80.43      168.10    142.06 o 
  13   0  14       63.13     -133.54    133.54 o 
 -21   1  14       39.48      200.30    142.53 o 
 -20   1  14      551.68      659.63    165.26 o 
 -19   1  14      160.73      379.77    140.16 o 
 -18   1  14      663.95      453.64    139.69 o 
 -17   1  14       97.63      -93.29    105.60 o 
 -16   1  14     1074.83     1215.55    165.73 o 
 -15   1  14     1314.67     1199.92    161.00 o 
 -14   1  14      363.43      451.75    122.64 o 
 -13   1  14      938.23     1036.55    143.95 o 
 -12   1  14      374.16      353.25    110.81 o 
 -11   1  14       41.17       79.55     89.50 o 
 -10   1  14      120.48      193.31     61.32 o 
  -9   1  14      491.00      504.51    158.40 o 
  -8   1  14      290.47      281.65     90.21 o 
  -7   1  14      353.59      369.51     69.43 o 
  -6   1  14     4179.50     3991.24    137.61 o 
  -5   1  14      665.36      651.64     96.36 o 
  -4   1  14       85.21      113.08     45.88 o 
  -3   1  14       42.97       34.81     73.63 o 
  -2   1  14     3100.50     2909.56    130.93 o 
  -1   1  14      385.97      513.78    109.86 o 
   0   1  14      975.26      985.89    134.96 o 
   1   1  14      112.59       96.60     94.23 o 
   2   1  14       17.77      -25.10     96.60 o 
   3   1  14     1412.84     1592.00    171.89 o 
   4   1  14     2029.17     2241.21    200.78 o 
   5   1  14     1198.18     1202.29    169.05 o 
   6   1  14      431.07      500.99    131.17 o 
   7   1  14     1093.57     1400.70    187.04 o 
   8   1  14      490.81      641.16    152.48 o 
   9   1  14      267.71      317.74    138.74 o 
  10   1  14       17.06     -101.34    120.75 o 
  11   1  14      409.37      389.71    154.84 o 
  12   1  14       51.15       -0.47    133.06 o 
 -19   2  14      645.25      636.42    163.84 o 
 -18   2  14      408.57      632.63    156.74 o 
 -17   2  14      732.42      518.51    151.06 o 
 -16   2  14      446.04      360.36    138.74 o 
 -15   2  14      988.18     1249.64    178.99 o 
 -14   2  14       29.95       30.31    111.75 o 
 -13   2  14      210.18       70.56    114.12 o 
 -12   2  14      181.09      237.71    120.75 o 
 -11   2  14       48.17        1.89    106.07 o 
 -10   2  14      352.35      512.83    125.96 o 
  -9   2  14      788.15      815.89    143.01 o 
  -8   2  14       42.83      -92.81     92.81 o 
  -7   2  14      685.99      706.98    135.43 o 
  -2   2  14        2.01       41.67     93.29 o 
  -1   2  14     1306.09     1500.61    168.58 o 
   0   2  14      718.09      724.97    135.90 o 
   1   2  14      159.09      151.06    112.23 o 
   2   2  14      924.15     1126.05    161.47 o 
   3   2  14      661.73      733.02    147.27 o 
   4   2  14       15.13      -58.72    107.96 o 
   5   2  14      181.19      192.25    129.27 o 
   6   2  14      391.28      241.50    133.06 o 
   7   2  14      669.39      363.20    138.27 o 
   8   2  14      976.86      939.95    178.99 o 
   9   2  14     1425.51      920.54    179.47 o 
  10   2  14       81.68       44.04    137.80 o 
  11   2  14      178.31      184.68    157.68 o 
 -16   3  14      158.96      414.81    161.47 o 
 -15   3  14      151.43      240.55    148.21 o 
 -14   3  14       17.99     -120.28    120.28 o 
 -13   3  14      324.79      349.94    147.74 o 
 -12   3  14      824.42     1149.25    180.41 o 
 -11   3  14      131.97      -47.35    112.70 o 
   0   3  14      410.55      273.70    134.01 o 
   1   3  14      557.22      517.09    151.06 o 
   2   3  14      944.77      768.54    169.52 o 
   3   3  14       89.64      163.84    141.11 o 
   4   3  14       73.40      153.90    136.85 o 
   5   3  14       86.74      118.38    137.32 o 
   6   3  14      508.63      360.83    156.74 o 
   7   3  14      774.49     1144.52    201.72 o 
 -13  -3  15      178.79      324.37    132.11 o 
 -12  -3  15      219.16      141.11    113.17 o 
 -11  -3  15      306.59      458.38    137.32 o 
 -10  -3  15      253.25      244.52    106.78 o 
  -9  -3  15      412.41      336.30    115.78 o 
  -8  -3  15      712.31      735.92    108.05 o 
  -7  -3  15      836.80      742.59    106.45 o 
  -6  -3  15      385.24      446.34     94.66 o 
  -5  -3  15      500.42      522.99    137.32 o 
  -4  -3  15      568.73      764.99    237.95 o 
  -3  -3  15       82.54       99.04     84.29 o 
  -2  -3  15       99.23      140.99    124.77 o 
  -1  -3  15      527.85      754.52    267.54 o 
   0  -3  15      689.97      785.85    106.94 o 
   1  -3  15      252.15      230.65    246.71 o 
   2  -3  15      966.53      544.56    154.37 o 
   3  -3  15      614.94      701.30    168.10 o 
   4  -3  15      368.81      427.12    155.79 o 
   5  -3  15      163.27      600.43    168.10 o 
   6  -3  15      262.26      326.73    157.21 o 
 -19  -2  15      149.30      214.51    134.01 o 
 -18  -2  15       37.15       81.45    119.33 o 
 -17  -2  15      394.12      520.41    139.69 o 
 -16  -2  15       19.74      -53.04    113.17 o 
 -15  -2  15      797.71     1030.87    151.53 o 
 -14  -2  15      101.70      110.11     72.98 o 
 -13  -2  15      178.62      216.75     77.73 o 
 -12  -2  15      398.30      514.43     88.08 o 
 -11  -2  15      408.21      381.66    121.70 o 
 -10  -2  15      270.54      216.40    113.17 o 
  -9  -2  15      556.70      490.98     86.22 o 
  -8  -2  15      185.83      145.60     74.31 o 
  -7  -2  15      468.56      370.42     82.86 o 
  -6  -2  15      234.39      180.08     74.23 o 
  -5  -2  15     1410.01     1385.01    145.37 o 
  -4  -2  15      798.69      846.35     96.74 o 
  -3  -2  15     1691.39     1778.97    124.72 o 
  -2  -2  15      391.36      372.29     85.10 o 
  -1  -2  15      147.56      120.91     70.65 o 
   0  -2  15      825.78      826.19    109.62 o 
   1  -2  15     2662.46     2680.23    197.22 o 
   2  -2  15       88.50      170.52     84.55 o 
   3  -2  15      166.02      181.93     81.87 o 
   4  -2  15       66.13        6.46     80.18 o 
   5  -2  15      679.85      700.61    110.56 o 
   6  -2  15     1447.56     1309.31    192.25 o 
   7  -2  15      479.55      512.83    158.63 o 
   8  -2  15       24.83       55.40    136.38 o 
   9  -2  15      328.99       47.35    135.43 o 
  10  -2  15      504.74      572.97    169.05 o 
 -20  -1  15      123.01      -65.82    117.91 o 
 -19  -1  15      456.56      525.14    140.64 o 
 -18  -1  15      927.70     1040.34    167.16 o 
 -17  -1  15     1072.48     1055.02    153.90 o 
 -16  -1  15      468.34      426.76     87.60 o 
 -15  -1  15      644.39      762.18     95.70 o 
 -14  -1  15      694.05      615.07     88.46 o 
 -13  -1  15       48.56       61.04     86.42 o 
 -12  -1  15      434.37      552.22     80.90 o 
 -11  -1  15      295.62      411.23    117.91 o 
 -10  -1  15      212.86      355.18    127.85 o 
  -9  -1  15      713.37      819.02     80.30 o 
  -8  -1  15     1831.73     1712.28    160.53 o 
  -7  -1  15     2259.16     2243.80    115.48 o 
  -6  -1  15      594.25      574.34     78.72 o 
  -5  -1  15      906.46      852.20     88.76 o 
  -4  -1  15     1393.41     1447.48    153.42 o 
  -3  -1  15     1153.95     1137.51    163.60 o 
  -2  -1  15     1109.51      981.45    137.09 o 
  -1  -1  15      316.20      409.58    121.70 o 
   0  -1  15      439.35      433.61     84.13 o 
   1  -1  15      173.66      178.39     74.30 o 
   2  -1  15      449.11      459.84     87.79 o 
   3  -1  15     2450.76     2365.71    200.54 o 
   4  -1  15      306.59      369.58    122.88 o 
   5  -1  15       93.16      120.75    118.38 o 
   6  -1  15       49.36       20.36    113.65 o 
   7  -1  15      380.45      451.75    142.06 o 
   8  -1  15      659.26      597.12    158.63 o 
   9  -1  15       83.43       86.66    129.75 o 
  10  -1  15      676.81      712.19    176.15 o 
  11  -1  15       39.81      115.54    152.48 o 
 -21   0  15       53.96     -108.91    120.75 o 
 -20   0  15       36.94      -17.52    116.01 o 
 -19   0  15      299.70      263.28    131.17 o 
 -18   0  15       15.79       84.29    119.33 o 
 -17   0  15       37.57       24.15    111.75 o 
 -16   0  15      636.57      813.52    146.32 o 
 -15   0  15       35.82        0.88     94.47 o 
 -14   0  15       19.52        4.86     63.78 o 
 -13   0  15        5.96       45.64     66.46 o 
 -12   0  15        1.34      -17.86     59.75 o 
 -11   0  15      356.61      358.69     73.09 o 
 -10   0  15     1745.07     1761.95    110.15 o 
  -9   0  15       39.91      121.70     61.61 o 
  -8   0  15      796.48      785.24    119.09 o 
  -7   0  15     1525.82     1551.61     97.41 o 
  -6   0  15      393.90      448.99     65.78 o 
  -5   0  15     1181.58     1146.12    112.46 o 
  -4   0  15     3796.75     3764.50    137.41 o 
  -3   0  15     1068.59      916.72    105.12 o 
  -2   0  15      641.26      686.39     84.66 o 
  -1   0  15     1821.15     1995.99    156.03 o 
   0   0  15     5231.81     4715.59    166.37 o 
   1   0  15       22.34      -64.60     64.60 o 
   2   0  15      101.21       70.56     91.86 o 
   3   0  15      802.29      716.92    140.64 o 
   4   0  15        0.28       44.51    112.70 o 
   5   0  15      119.05       62.51    112.70 o 
   6   0  15        5.32       -0.47    102.76 o 
   7   0  15      335.21      453.64    134.48 o 
   8   0  15     2413.99     2362.91    227.77 o 
   9   0  15      187.64      172.36    127.38 o 
  10   0  15      855.55      951.32    179.47 o 
  11   0  15      368.81      506.20    166.68 o 
  12   0  15      135.17     -132.59    132.59 o 
 -20   1  15      122.12      136.38    134.48 o 
 -19   1  15      455.11      255.23    137.80 o 
 -18   1  15      922.18     1059.76    166.21 o 
 -17   1  15     1074.97     1019.03    161.95 o 
 -16   1  15      469.88      239.61    122.64 o 
 -15   1  15      646.83      670.04    137.80 o 
 -14   1  15      687.11      709.82    136.38 o 
 -13   1  15       44.57       91.39     98.02 o 
 -12   1  15      444.75      714.55    125.49 o 
 -11   1  15      295.99      320.58    109.86 o 
 -10   1  15      204.34      169.69     64.39 o 
  -9   1  15      704.03      669.59     78.60 o 
  -8   1  15     1838.91     2038.63    115.62 o 
  -7   1  15     2268.98     2152.85    114.91 o 
  -6   1  15      603.11      572.17     76.68 o 
  -5   1  15      894.71      970.81     88.69 o 
  -4   1  15     1382.51     1170.09    137.80 o 
  -3   1  15     1171.43     1349.05    120.51 o 
  -2   1  15     1121.67     1092.90    129.75 o 
  -1   1  15      317.01      311.58    107.02 o 
   0   1  15      428.81      508.57    118.38 o 
   1   1  15      176.11       62.03    101.34 o 
   2   1  15      445.84      374.56    120.28 o 
   3   1  15     2458.02     2304.66    205.04 o 
   4   1  15      309.59      187.04    118.86 o 
   5   1  15       96.44      258.55    122.64 o 
   6   1  15       47.11       28.89    117.44 o 
   7   1  15      383.07      429.96    133.54 o 
   8   1  15      670.80      803.58    164.31 o 
   9   1  15       87.72      100.86    131.17 o 
  10   1  15      667.59      676.67    169.52 o 
  11   1  15       39.27      217.35    143.01 o 
 -19   2  15      147.51     -119.33    119.33 o 
 -18   2  15       36.42      -47.83    126.91 o 
 -17   2  15      397.33      150.11    125.96 o 
 -16   2  15       20.53      260.44    128.80 o 
 -15   2  15      790.42      952.27    163.37 o 
 -14   2  15       98.30     -110.33    110.33 o 
 -13   2  15      183.66       32.20    117.44 o 
 -12   2  15      397.25      400.13    128.33 o 
 -11   2  15      408.24      504.31    133.54 o 
 -10   2  15      273.71      201.72    114.59 o 
  -9   2  15      562.36      580.07    133.54 o 
  -8   2  15      188.96      221.14    115.54 o 
  -7   2  15      473.16      576.76    124.54 o 
  -1   2  15      147.66       16.10    112.23 o 
   0   2  15      821.87      921.96    152.00 o 
   1   2  15     2667.41     2501.18    214.51 o 
   2   2  15       89.29      201.72    118.38 o 
   3   2  15      169.70      195.09    122.64 o 
   4   2  15       66.40      101.81    117.44 o 
   5   2  15      674.64      776.59    155.32 o 
   6   2  15     1441.57     1193.29    182.31 o 
   7   2  15      478.44      548.82    157.68 o 
   8   2  15       25.82      177.10    136.85 o 
   9   2  15      330.25      281.28    134.96 o 
  10   2  15      508.86      882.18    183.73 o 
 -15   3  15      400.35      581.02    165.26 o 
 -14   3  15      733.79      545.03    164.79 o 
 -13   3  15      182.06      110.81    136.85 o 
 -12   3  15      213.45      283.17    137.80 o 
   1   3  15      257.54      392.56    142.06 o 
   2   3  15      968.08     1173.88    184.20 o 
   3   3  15      618.63      713.61    166.68 o 
   4   3  15      368.91      546.45    159.58 o 
   5   3  15      165.89     -128.80    128.80 o 
   6   3  15      265.68      237.71    162.42 o 
 -14  -3  16       33.08      -14.21    122.64 o 
 -13  -3  16        7.65      -40.25    107.02 o 
 -12  -3  16      138.15      117.91    118.38 o 
 -11  -3  16      212.41      193.67    124.54 o 
 -10  -3  16        0.26       -5.16    136.14 o 
  -9  -3  16        6.49       56.23     84.95 o 
  -8  -3  16      127.20      198.69     85.78 o 
  -7  -3  16       67.62       91.11     84.00 o 
  -6  -3  16      403.54      401.65     97.60 o 
  -5  -3  16       79.05      125.03     86.62 o 
  -4  -3  16      324.49      301.38     94.27 o 
  -3  -3  16      473.62      524.69    102.14 o 
  -2  -3  16      600.79      570.95    104.99 o 
  -1  -3  16      291.38      364.33     99.69 o 
   0  -3  16      678.30      740.50    151.06 o 
   1  -3  16      437.83      720.45    113.22 o 
   2  -3  16      567.34      475.90    151.53 o 
   3  -3  16      284.25      444.64    157.68 o 
   4  -3  16      314.26      107.49    151.53 o 
 -18  -2  16       85.34      245.76    129.75 o 
 -17  -2  16      641.75      482.05    138.27 o 
 -16  -2  16      528.33      398.72     95.22 o 
 -15  -2  16      396.52      542.49    108.67 o 
 -14  -2  16      100.70      142.53    123.59 o 
 -13  -2  16      309.19      386.87    124.54 o 
 -12  -2  16      323.11      392.08    125.96 o 
 -11  -2  16     1264.98     1439.05    168.58 o 
 -10  -2  16     1057.87     1146.41    160.53 o 
  -9  -2  16       11.06      233.45    106.54 o 
  -8  -2  16      147.37      113.25     79.77 o 
  -7  -2  16      623.39      690.51     97.25 o 
  -6  -2  16      682.42      728.31     96.62 o 
  -5  -2  16     1190.08     1167.85    148.45 o 
  -4  -2  16      507.29      511.82    175.68 o 
  -3  -2  16      154.41      161.60     80.52 o 
  -2  -2  16      828.68      830.50    101.99 o 
  -1  -2  16       34.62      -87.31    113.41 o 
   0  -2  16      390.49      582.80     99.78 o 
   1  -2  16        7.86      -73.99     73.99 o 
   2  -2  16       53.93      208.63    116.25 o 
   3  -2  16      116.46      112.52     89.13 o 
   4  -2  16     1023.35      977.00    158.40 o 
   5  -2  16      482.36      630.82    214.03 o 
   6  -2  16      397.17      315.37    150.11 o 
   7  -2  16      244.37      232.03    139.69 o 
   8  -2  16       25.93      111.75    122.17 o 
 -20  -1  16      219.99      273.50     90.74 o 
 -19  -1  16       65.65        1.56    120.51 o 
 -18  -1  16      286.38      193.31     85.02 o 
 -17  -1  16      476.70      625.09     97.71 o 
 -16  -1  16      443.98      489.10     92.15 o 
 -15  -1  16      920.19      934.99    125.96 o 
 -14  -1  16       48.18      167.66     72.57 o 
 -13  -1  16      465.78      555.69     95.65 o 
 -12  -1  16      522.86      577.99     80.49 o 
 -11  -1  16       51.90      -36.69     58.52 o 
 -10  -1  16      187.67      147.27     99.91 o 
  -9  -1  16      645.60      542.19    124.54 o 
  -8  -1  16     1371.78     1337.72    152.48 o 
  -7  -1  16      473.83      309.21    110.81 o 
  -6  -1  16      584.11      637.54     83.42 o 
  -5  -1  16      622.79      740.01     88.37 o 
  -4  -1  16      565.11      477.31     81.19 o 
  -3  -1  16      166.65      113.88    159.34 o 
  -2  -1  16      432.14      527.15    111.28 o 
  -1  -1  16       23.85       75.54     72.60 o 
   0  -1  16       70.18       59.42     73.27 o 
   1  -1  16      521.70      520.57    151.77 o 
   2  -1  16     3079.18     3279.50    196.75 o 
   3  -1  16     2500.48     2546.99    149.64 o 
   4  -1  16      223.61      216.76    140.87 o 
   5  -1  16       55.39      -93.29    106.54 o 
   6  -1  16       45.32       19.89    121.22 o 
   7  -1  16      573.77      598.07    154.84 o 
   8  -1  16      744.00      926.22    167.16 o 
   9  -1  16     1418.54     1325.41    203.14 o 
  10  -1  16      193.15      399.66    158.16 o 
 -20   0  16      518.22      591.91    160.05 o 
 -19   0  16      405.43      265.65    137.80 o 
 -18   0  16      244.57      305.90    134.96 o 
 -17   0  16       15.32      -59.19    115.54 o 
 -16   0  16     1015.94     1583.01    180.41 o 
 -15   0  16     3665.46     3856.90    259.97 o 
 -14   0  16      544.99      423.40     83.95 o 
 -13   0  16     3739.93     3913.17    156.20 o 
 -12   0  16      953.77      969.49     95.96 o 
 -11   0  16       86.36       17.08     90.92 o 
 -10   0  16        1.74      -59.83     59.83 o 
  -9   0  16     1951.72     2054.02    112.98 o 
  -8   0  16     1626.18     1796.11    106.11 o 
  -7   0  16      191.44      164.79     96.13 o 
  -6   0  16      112.97      336.68    105.60 o 
  -5   0  16      926.16      902.52     86.49 o 
  -4   0  16        0.44      -22.21     56.65 o 
  -3   0  16       29.19      115.19    155.55 o 
  -2   0  16      122.21       77.91     98.02 o 
  -1   0  16     1313.10     1410.51    109.61 o 
   0   0  16      337.12      397.72     81.70 o 
   1   0  16      257.33      204.70     78.97 o 
   2   0  16        8.28       54.46    109.39 o 
   3   0  16       57.84      111.75    104.18 o 
   4   0  16       97.22      114.12    122.64 o 
   5   0  16     1100.41      971.68    169.52 o 
   6   0  16     1178.62      889.76    158.16 o 
   7   0  16       20.07       25.57    124.54 o 
   8   0  16      683.80      777.06    165.26 o 
   9   0  16      124.05      212.61    140.64 o 
  10   0  16      251.54        5.68    130.22 o 
  11   0  16      555.05      501.47    168.58 o 
 -20   1  16      222.70      313.95    143.01 o 
 -19   1  16       66.99      131.64    121.70 o 
 -18   1  16      290.45      304.01    127.85 o 
 -17   1  16      474.40      514.25    139.22 o 
 -16   1  16      447.69      512.83    134.48 o 
 -15   1  16      926.51     1046.50    157.21 o 
 -14   1  16       47.38      125.49    109.86 o 
 -13   1  16      465.22      571.55    127.85 o 
 -12   1  16      515.83      492.00    122.64 o 
 -11   1  16       51.11      262.81    106.54 o 
 -10   1  16      187.93      145.43     66.94 o 
  -9   1  16      651.30      597.15     82.76 o 
  -8   1  16     1361.74     1454.60    107.46 o 
  -7   1  16      486.45      353.08     71.93 o 
  -6   1  16      596.33      665.80    160.29 o 
  -5   1  16      628.59      759.90     84.34 o 
  -4   1  16      561.87      730.65    128.33 o 
  -3   1  16      161.52      272.73     72.01 o 
  -2   1  16      428.74      484.89    114.59 o 
  -1   1  16       21.49      -46.41     96.60 o 
   0   1  16       69.92      125.01    103.70 o 
   1   1  16      518.64      443.22    122.17 o 
   2   1  16     3088.60     3146.12    216.88 o 
   3   1  16     2486.45     2468.03    216.40 o 
   4   1  16      222.49      433.75    134.01 o 
   5   1  16       57.58       15.15    115.07 o 
   6   1  16       45.28       34.57    110.81 o 
   7   1  16      577.37      444.17    151.53 o 
   8   1  16      739.93      424.76    154.84 o 
   9   1  16     1412.94     1240.17    205.04 o 
  10   1  16      196.02      267.54    148.69 o 
 -18   2  16       83.82      230.13    141.59 o 
 -17   2  16      644.76      530.83    158.16 o 
 -16   2  16      531.95      457.43    147.74 o 
 -15   2  16      393.43      367.93    140.64 o 
 -14   2  16      100.87      -29.36    112.70 o 
 -13   2  16      312.20      177.10    124.54 o 
 -12   2  16      331.19      179.47    120.28 o 
 -11   2  16     1270.49     1364.24    170.94 o 
 -10   2  16     1059.62      895.44    151.06 o 
  -9   2  16       11.53      168.58    122.17 o 
  -8   2  16      145.10      328.16    117.44 o 
  -1   2  16       33.83       80.03    108.44 o 
   0   2  16      397.34      480.16    135.43 o 
   1   2  16        7.71      -46.88    105.12 o 
   2   2  16       49.98      102.76    115.07 o 
   3   2  16      118.02      252.86    132.11 o 
   4   2  16     1022.84      802.63    161.95 o 
   5   2  16      483.62      596.17    154.84 o 
   6   2  16      392.60      473.53    148.69 o 
   7   2  16      245.00      160.53    140.16 o 
   8   2  16       26.84      -37.88    115.07 o 
 -14   3  16       33.66       20.36    135.90 o 
 -13   3  16        7.70      265.18    142.53 o 
 -12   3  16      138.52      164.79    127.38 o 
   2   3  16      568.89      492.00    161.47 o 
   3   3  16      281.84      -25.10    131.64 o 
   4   3  16      313.08      486.79    157.68 o 
 -13  -3  17      976.60      998.67    179.94 o 
 -12  -3  17      916.29     1423.90    189.88 o 
 -11  -3  17      274.59      483.47    134.96 o 
 -10  -3  17       31.07      115.54    124.54 o 
  -9  -3  17      153.66      101.70     90.94 o 
  -8  -3  17      459.34      544.13    130.69 o 
  -7  -3  17     2001.30     2280.70    156.98 o 
  -6  -3  17      540.74      543.40    106.25 o 
  -5  -3  17      220.54      267.72     95.38 o 
  -4  -3  17      134.74      149.99    102.76 o 
  -3  -3  17      674.60      600.13    111.87 o 
  -2  -3  17      549.65      600.43    107.57 o 
  -1  -3  17      437.71      457.06    188.70 o 
   0  -3  17       22.97       48.33     93.20 o 
   1  -3  17       85.10      -89.00     89.00 o 
   2  -3  17      102.58      -16.10    135.90 o 
   3  -3  17      331.21      331.47    159.11 o 
 -17  -2  17      443.29      410.06    101.29 o 
 -16  -2  17      791.93      697.51    157.21 o 
 -15  -2  17        4.97       98.49    125.96 o 
 -14  -2  17     1518.55     1538.49    190.83 o 
 -13  -2  17      327.80      365.56    132.59 o 
 -12  -2  17      856.40     1053.13    162.89 o 
 -11  -2  17       65.66      107.96    100.86 o 
 -10  -2  17      257.65      495.78    128.33 o 
  -9  -2  17       21.17      -18.47    104.18 o 
  -8  -2  17      767.19      856.61    152.95 o 
  -7  -2  17      516.14      506.88    106.54 o 
  -6  -2  17       52.69       68.90     80.26 o 
  -5  -2  17      122.57      -10.66     74.04 o 
  -4  -2  17      462.01      627.21    100.11 o 
  -3  -2  17     1634.74     1482.45    127.56 o 
  -2  -2  17      438.48      496.90    204.56 o 
  -1  -2  17      233.25      307.23    101.34 o 
   0  -2  17      414.21      460.79    100.13 o 
   1  -2  17      602.09      608.90    106.63 o 
   2  -2  17      212.07      163.43     91.41 o 
   3  -2  17      911.39     1030.01    294.77 o 
   4  -2  17     1572.99     1615.36    170.00 o 
   5  -2  17      877.16      776.12    118.19 o 
   6  -2  17      293.67      282.70    148.69 o 
   7  -2  17      380.45      225.87    138.74 o 
 -19  -1  17       56.93       76.15     87.88 o 
 -18  -1  17      137.78      248.09     90.57 o 
 -17  -1  17      143.64      182.13     87.24 o 
 -16  -1  17      397.62      354.71     91.16 o 
 -15  -1  17      517.38      546.22     96.29 o 
 -14  -1  17      551.08      677.29     96.77 o 
 -13  -1  17      193.45      261.71     79.53 o 
 -12  -1  17       67.51      -53.51    102.28 o 
 -11  -1  17      615.73      873.19    146.79 o 
 -10  -1  17      758.78      697.98    141.11 o 
  -9  -1  17     1109.33     1387.91    163.84 o 
  -8  -1  17      530.00      480.16    117.91 o 
  -7  -1  17      102.61       51.14    106.07 o 
  -6  -1  17      945.53     1091.46    102.91 o 
  -5  -1  17     1229.96     1232.77    204.09 o 
  -4  -1  17      657.38      695.87     88.38 o 
  -3  -1  17     1308.22     1182.58    109.39 o 
  -2  -1  17      529.35      549.90     91.21 o 
  -1  -1  17      603.20      648.27    156.26 o 
   0  -1  17      795.66      831.53    100.94 o 
   1  -1  17      630.44      699.89    101.44 o 
   2  -1  17      456.81      669.48    102.12 o 
   3  -1  17      480.11      607.09    100.21 o 
   4  -1  17        0.59      -77.66    108.91 o 
   5  -1  17       86.68      127.38    114.12 o 
   6  -1  17      101.60      188.94    132.59 o 
   7  -1  17      236.31      239.13    137.80 o 
   8  -1  17        2.64     -100.39    124.54 o 
   9  -1  17      223.13      242.45    154.84 o 
 -20   0  17        4.16     -119.80    119.80 o 
 -19   0  17       36.32      164.79    130.69 o 
 -18   0  17        0.65     -108.44    108.44 o 
 -17   0  17        1.76       62.98    117.91 o 
 -16   0  17      125.86      209.30    118.86 o 
 -15   0  17       84.74       79.46     76.57 o 
 -14   0  17       47.77       87.19     76.17 o 
 -13   0  17      235.55      322.30    109.15 o 
 -12   0  17       10.77      -65.83     67.18 o 
 -11   0  17      215.88      258.78    163.84 o 
 -10   0  17      108.13      217.82     69.83 o 
  -9   0  17      268.17      113.17    100.86 o 
  -8   0  17        1.30       -1.89     88.55 o 
  -7   0  17       35.81      -84.76     84.76 o 
  -6   0  17      984.02     1006.25    135.43 o 
  -5   0  17        0.34       60.14     92.34 o 
  -4   0  17      103.85      232.71     72.46 o 
  -3   0  17      290.05      176.25     71.28 o 
  -2   0  17      372.59      371.92     79.02 o 
  -1   0  17       35.98       52.91     68.24 o 
   0   0  17      235.48      238.99     83.19 o 
   1   0  17      918.04      719.21    101.43 o 
   2   0  17      196.27      276.07    114.12 o 
   3   0  17      710.81      810.68    157.21 o 
   4   0  17      321.98      515.20    144.43 o 
   5   0  17      582.67      346.15    142.53 o 
   6   0  17        2.30       52.56    114.12 o 
   7   0  17        2.29      -24.62    123.12 o 
   8   0  17      515.48      440.38    154.37 o 
   9   0  17      221.69      276.54    154.37 o 
  10   0  17      950.42      886.92    184.68 o 
 -19   1  17       55.34      168.10    125.96 o 
 -18   1  17      140.45     -110.33    110.33 o 
 -17   1  17      142.70       73.87    120.28 o 
 -16   1  17      394.90      297.85    124.06 o 
 -15   1  17      518.89      439.43    130.69 o 
 -14   1  17      558.26      548.82    135.43 o 
 -13   1  17      200.86      313.00    126.43 o 
 -12   1  17       64.80       40.72    100.39 o 
 -11   1  17      620.59      642.10    131.64 o 
 -10   1  17      756.48      838.55     94.54 o 
  -9   1  17     1108.44     1220.85    103.88 o 
  -8   1  17      524.36      539.17     94.47 o 
  -7   1  17      101.28      150.49     69.09 o 
  -6   1  17      937.52      963.16    138.74 o 
  -5   1  17     1238.46     1297.47    157.21 o 
  -4   1  17      645.20      556.40    129.75 o 
  -3   1  17     1318.13     1483.09    166.68 o 
  -2   1  17      528.14      349.46    114.12 o 
  -1   1  17      611.63      841.46    142.53 o 
   0   1  17      789.98      807.37    143.01 o 
   1   1  17      639.81      662.47    137.32 o 
   2   1  17      454.38      456.01    132.11 o 
   3   1  17      482.29      644.47    143.95 o 
   4   1  17        0.50       37.88    116.96 o 
   5   1  17       84.33       31.25    121.22 o 
   6   1  17      102.37       -7.10    108.44 o 
   7   1  17      230.24      232.50    143.48 o 
   8   1  17        2.18       29.83    129.27 o 
   9   1  17      221.04      175.21    149.16 o 
 -17   2  17      442.69      205.98    147.27 o 
 -16   2  17      800.94      884.55    169.52 o 
 -15   2  17        5.35       45.93    121.70 o 
 -14   2  17     1513.42     1549.39    192.25 o 
 -13   2  17      320.39      475.42    141.11 o 
 -12   2  17      854.83      949.90    162.89 o 
 -11   2  17       66.10      266.60    125.96 o 
 -10   2  17      257.28      283.64    125.01 o 
  -9   2  17       21.89      -42.14    104.65 o 
  -8   2  17      768.45     1029.92    156.26 o 
   0   2  17      418.13      369.35    131.64 o 
   1   2  17      595.61      448.43    138.27 o 
   2   2  17      216.95      390.19    136.38 o 
   3   2  17      920.96     1283.26    178.99 o 
   4   2  17     1569.59     1489.25    200.78 o 
   5   2  17      878.67      886.45    175.21 o 
   6   2  17      296.80      374.56    156.74 o 
   7   2  17      375.60      420.02    157.68 o 
 -13   3  17      984.38     1200.39    191.31 o 
   3   3  17      333.47      337.63    155.79 o 
 -11  -3  18      209.34      364.14    144.90 o 
 -10  -3  18       77.46       64.87    126.43 o 
  -9  -3  18     1050.77     1406.38    185.62 o 
  -8  -3  18      130.93      171.26     99.20 o 
  -7  -3  18       33.37      -82.35     82.35 o 
  -6  -3  18      763.54      879.47    184.91 o 
  -5  -3  18       85.39       62.12     93.24 o 
  -4  -3  18      496.39      573.36    149.16 o 
  -3  -3  18       60.31       34.06     90.66 o 
  -2  -3  18      470.77      283.61     97.25 o 
  -1  -3  18      137.96       44.08     96.47 o 
   0  -3  18      286.31      225.27    101.08 o 
 -16  -2  18      178.04      160.05    134.48 o 
 -15  -2  18      496.50      662.47    156.74 o 
 -14  -2  18      491.12      185.62    129.27 o 
 -13  -2  18      389.88      237.71    131.17 o 
 -12  -2  18      178.48      -23.68    117.91 o 
 -11  -2  18     1594.96     1618.52    189.41 o 
 -10  -2  18       20.11       25.10    110.81 o 
  -9  -2  18      479.60      472.11    132.11 o 
  -8  -2  18      296.11      179.47    124.54 o 
  -7  -2  18     1668.15     1748.99    132.76 o 
  -6  -2  18      151.12       79.39    134.72 o 
  -5  -2  18     1412.59     1231.36    123.39 o 
  -4  -2  18       48.53      100.47     83.36 o 
  -3  -2  18     1335.11     1326.57    126.71 o 
  -2  -2  18       86.46      118.67     88.89 o 
  -1  -2  18      725.20      847.47    112.67 o 
   0  -2  18     1025.48     1126.00    128.07 o 
   1  -2  18      365.13      263.43     98.94 o 
   2  -2  18     1103.99     1326.06    136.44 o 
   3  -2  18      148.45      148.27     98.68 o 
   4  -2  18      135.47       98.60     92.87 o 
   5  -2  18       29.29       67.24    134.01 o 
 -19  -1  18      455.62      499.66    105.71 o 
 -18  -1  18      638.28      645.80    231.79 o 
 -17  -1  18      267.74      222.07     92.66 o 
 -16  -1  18      570.32      863.78    197.70 o 
 -15  -1  18      626.32      751.96    152.48 o 
 -14  -1  18     1635.14     1873.75    197.46 o 
 -13  -1  18      893.02      945.64    156.26 o 
 -12  -1  18      215.88      135.90    117.44 o 
 -11  -1  18      893.74     1120.37    166.21 o 
 -10  -1  18      791.24      640.21    145.85 o 
  -9  -1  18      188.68      225.87    111.75 o 
  -8  -1  18      578.75      491.05    131.64 o 
  -7  -1  18      691.35      828.20    147.27 o 
  -6  -1  18     1045.87     1156.36    159.11 o 
  -5  -1  18       63.69      -33.60     66.50 o 
  -4  -1  18      396.39      374.88     91.39 o 
  -3  -1  18      437.11      543.89     92.57 o 
  -2  -1  18      198.73      203.18     83.66 o 
  -1  -1  18      116.30      167.49    116.49 o 
   0  -1  18       54.47       86.45     78.51 o 
   1  -1  18       31.61        6.99     79.95 o 
   2  -1  18      664.27      820.20    207.17 o 
   3  -1  18        1.59       43.84     84.43 o 
   4  -1  18      366.49      393.03    137.80 o 
   5  -1  18      815.38      613.22    155.79 o 
   6  -1  18      800.48      860.40    173.31 o 
   7  -1  18      426.15      242.45    136.85 o 
   8  -1  18       59.42      -46.88    138.74 o 
 -19   0  18       83.50      326.26    142.06 o 
 -18   0  18        2.24      -16.10    122.64 o 
 -17   0  18        2.28      270.38    126.43 o 
 -16   0  18       44.20      -29.83    116.49 o 
 -15   0  18        0.18      -87.61    113.17 o 
 -14   0  18      610.95      699.12    143.24 o 
 -13   0  18       46.54      123.50     74.67 o 
 -12   0  18     1749.15     1780.90    124.58 o 
 -11   0  18        4.74      -76.24     97.07 o 
 -10   0  18       13.58       46.88     99.91 o 
  -9   0  18      101.06        8.05     99.91 o 
  -8   0  18     1214.54     1100.01    150.11 o 
  -7   0  18      438.17      492.00    122.64 o 
  -6   0  18      129.68      -87.13     87.13 o 
  -5   0  18      910.65      808.79    141.59 o 
  -4   0  18      176.82      129.75     97.55 o 
  -3   0  18       93.20       94.45    135.90 o 
  -2   0  18      319.98      361.92     82.84 o 
  -1   0  18       74.92      234.11     89.26 o 
   0   0  18       28.55       24.60     75.38 o 
   1   0  18       18.59       72.45    113.17 o 
   2   0  18      766.14      892.13    165.73 o 
   3   0  18      462.08      590.02    149.16 o 
   4   0  18     2795.07     2817.49    243.87 o 
   5   0  18       24.04      193.20    134.96 o 
   6   0  18        0.05       42.14    126.91 o 
   7   0  18       25.14      131.64    137.32 o 
   8   0  18       78.56       17.99    136.85 o 
 -19   1  18      454.89      567.76    153.90 o 
 -18   1  18      634.83      733.50    156.26 o 
 -17   1  18      268.03      258.55    133.54 o 
 -16   1  18      568.58      528.93    138.27 o 
 -15   1  18      628.26      685.67    145.85 o 
 -14   1  18     1614.73     1693.81    186.10 o 
 -13   1  18      888.82      826.31    145.37 o 
 -12   1  18      218.43      165.26    115.54 o 
 -11   1  18      884.78     1192.34    157.68 o 
 -10   1  18      794.45      880.93    100.55 o 
  -9   1  18      183.14      127.14     73.16 o 
  -8   1  18      571.87      523.72    121.22 o 
  -7   1  18      701.65      743.91    136.38 o 
  -6   1  18     1056.06      886.45    141.59 o 
  -5   1  18       65.31       97.55    106.07 o 
  -4   1  18      406.24      545.98    129.27 o 
  -1   1  18      112.54      240.55    116.01 o 
   0   1  18       55.46      166.21    115.07 o 
   1   1  18       30.72      103.70    114.59 o 
   2   1  18      668.16      768.06    155.32 o 
   3   1  18        1.49       36.46    116.96 o 
   4   1  18      370.53      487.26    145.85 o 
   5   1  18      811.18      781.32    166.68 o 
   6   1  18      806.70      858.51    171.42 o 
   7   1  18      430.31      476.84    161.95 o 
   8   1  18       56.88       77.19    139.22 o 
 -16   2  18      175.21      196.99    143.95 o 
 -15   2  18      497.62      607.06    158.63 o 
 -14   2  18      488.66      590.02    151.06 o 
 -13   2  18      386.07      324.37    134.01 o 
 -12   2  18      183.50      329.58    136.38 o 
 -11   2  18     1583.53     1608.10    195.57 o 
 -10   2  18       20.72      130.22    116.96 o 
  -9   2  18      480.92      435.65    137.80 o 
   1   2  18      367.52      437.54    143.01 o 
   2   2  18     1103.23     1190.92    178.05 o 
   3   2  18      148.07      220.19    134.01 o 
   4   2  18      130.45      268.96    139.69 o 
   5   2  18       27.90      -28.41    129.75 o 
   6   2  18      277.19      107.49    143.48 o 
  -8  -3  19      172.41      -33.15    121.70 o 
  -7  -3  19       12.18      142.59     96.74 o 
  -6  -3  19      313.00      375.77    106.31 o 
  -5  -3  19       19.60      -51.13    130.69 o 
  -4  -3  19      268.29      438.23    108.25 o 
  -3  -3  19       87.66      123.15     97.06 o 
 -15  -2  19      247.67      350.88    143.95 o 
 -14  -2  19      100.68       26.99    111.75 o 
 -13  -2  19      353.14      395.40    139.22 o 
 -12  -2  19     1474.75     1851.97    207.41 o 
 -11  -2  19      148.37      153.90    131.17 o 
 -10  -2  19      297.29      329.58    138.74 o 
  -9  -2  19      254.13      214.51    131.64 o 
  -8  -2  19      601.46      752.91    154.84 o 
  -7  -2  19       31.59      265.18    131.17 o 
  -6  -2  19     2012.70     2403.80    157.95 o 
  -5  -2  19       62.49       24.54    103.47 o 
  -4  -2  19       37.62      -69.28     83.47 o 
  -3  -2  19      773.08      584.63    102.57 o 
  -2  -2  19       31.76      114.19     89.55 o 
  -1  -2  19      438.17      480.39    107.56 o 
   0  -2  19       44.23      140.80     94.85 o 
   1  -2  19      450.73      456.44    108.80 o 
   2  -2  19      315.27      471.56    112.15 o 
   3  -2  19      423.09      474.08    114.18 o 
   4  -2  19      111.81        6.71     97.69 o 
 -18  -1  19      287.02      352.85     99.90 o 
 -17  -1  19      317.90      445.12    143.01 o 
 -16  -1  19      214.96      163.84    123.59 o 
 -15  -1  19       76.80      115.54    121.70 o 
 -14  -1  19      199.86       84.29    121.70 o 
 -13  -1  19      279.27      353.25    130.22 o 
 -12  -1  19      267.86      233.45    127.85 o 
 -11  -1  19     1129.61     1211.29    164.79 o 
 -10  -1  19       20.03       17.52    103.70 o 
  -9  -1  19      190.48      109.39    122.17 o 
  -8  -1  19      189.26      325.79    121.70 o 
  -7  -1  19      217.01       70.08    112.70 o 
  -6  -1  19      285.16      336.68    125.49 o 
  -5  -1  19      177.16      160.53    113.65 o 
  -4  -1  19      606.30      558.03    244.34 o 
  -3  -1  19     1180.74     1143.26    192.02 o 
  -2  -1  19      700.00      706.17    102.30 o 
  -1  -1  19      113.92       91.58     81.81 o 
   0  -1  19       90.44      172.71    112.70 o 
   1  -1  19      472.57      464.78    100.17 o 
   2  -1  19      183.70      129.21     89.13 o 
   3  -1  19       18.67      -98.02    102.76 o 
   4  -1  19      422.28      359.88    140.64 o 
   5  -1  19       31.36       60.14    132.59 o 
   6  -1  19      683.89      712.19    170.47 o 
 -18   0  19      138.63      244.81    145.37 o 
 -17   0  19        0.13       53.51    128.80 o 
 -16   0  19      109.85      196.51    121.22 o 
 -15   0  19      182.03      180.69     84.51 o 
 -14   0  19      112.84       -7.73     78.17 o 
 -13   0  19     1563.56     1777.63    192.73 o 
 -12   0  19      195.31      334.78    124.06 o 
 -11   0  19       21.74      151.53    115.07 o 
 -10   0  19     1781.74     2133.72    194.15 o 
  -9   0  19      167.97      307.79    117.44 o 
  -8   0  19      925.23      987.31    155.32 o 
  -7   0  19      225.79      204.09    112.23 o 
  -6   0  19       27.13      -53.04    102.28 o 
  -5   0  19      671.59      531.30    134.96 o 
  -4   0  19     2706.32     2670.23    220.19 o 
  -3   0  19      887.20      825.83    149.16 o 
  -2   0  19      263.21      264.75     84.46 o 
  -1   0  19      321.65      428.07     93.91 o 
   0   0  19       22.87      179.61     85.83 o 
   1   0  19      297.50      240.55    131.64 o 
   2   0  19      424.38      185.15    132.11 o 
   3   0  19      121.35      200.78    131.17 o 
   4   0  19      203.75      127.85    136.38 o 
   5   0  19      325.95      396.34    151.53 o 
   6   0  19       88.42       90.92    140.64 o 
   7   0  19       47.25      118.86    129.27 o 
 -18   1  19      285.26      363.67    145.85 o 
 -17   1  19      324.45      212.61    132.59 o 
 -16   1  19      214.33      150.11    125.96 o 
 -15   1  19       76.58      -16.57    111.75 o 
 -14   1  19      199.41       14.68    120.28 o 
 -13   1  19      274.75      327.68    125.49 o 
 -12   1  19      267.26      328.16    121.22 o 
 -11   1  19     1138.17     1130.31    159.58 o 
  -9   1  19      185.97      321.05    121.22 o 
  -8   1  19      192.08       33.15    103.70 o 
  -7   1  19      217.13      252.39    116.96 o 
  -6   1  19      286.77      209.77    113.65 o 
  -5   1  19      184.05       35.51    109.39 o 
  -4   1  19      609.86      569.18    131.64 o 
   0   1  19       92.50       90.44    113.17 o 
   1   1  19      467.26      524.20    145.37 o 
   2   1  19      180.67      439.91    136.38 o 
   3   1  19       20.37       54.46    123.59 o 
   4   1  19      421.73      493.89    151.53 o 
   5   1  19       31.03      -77.19    120.28 o 
   6   1  19      681.75      579.13    165.73 o 
 -15   2  19      245.95      325.79    143.01 o 
 -14   2  19      101.54      120.28    124.54 o 
 -13   2  19      347.87      368.88    138.74 o 
 -12   2  19     1477.20     1554.12    194.15 o 
 -11   2  19      148.06      101.81    125.96 o 
 -10   2  19      296.09      166.21    125.49 o 
   2   2  19      316.83      393.98    142.53 o 
   3   2  19      420.51      407.23    156.26 o 
   4   2  19      116.29      -84.29    124.54 o 
 -14  -2  20      305.12      447.48    151.53 o 
 -13  -2  20      102.00       70.08    134.01 o 
 -12  -2  20      128.11       31.73    131.64 o 
 -11  -2  20        0.31       67.71    132.59 o 
 -10  -2  20      193.27      226.82    128.80 o 
  -9  -2  20        6.17      119.33    123.59 o 
  -8  -2  20      372.53      499.10    142.06 o 
  -7  -2  20      529.77      540.77    154.37 o 
  -6  -2  20      162.91      -15.63    122.17 o 
  -5  -2  20      842.31      839.28    115.53 o 
  -4  -2  20      335.21      459.87    100.39 o 
  -3  -2  20      174.51       20.22     90.06 o 
  -2  -2  20      268.59      259.18     98.56 o 
  -1  -2  20       14.92      -60.19     92.63 o 
   0  -2  20      141.64      139.43     98.56 o 
   1  -2  20      147.39      112.44    233.45 o 
   2  -2  20      150.41      215.22    103.60 o 
 -17  -1  20        2.73      264.70    136.85 o 
 -16  -1  20       45.39      134.01    129.75 o 
 -15  -1  20      158.20      297.38    138.27 o 
 -14  -1  20     1160.23     1044.13    176.63 o 
 -13  -1  20       12.91      -68.66    115.07 o 
 -12  -1  20     1169.90     1101.43    173.78 o 
 -11  -1  20     1299.89     1672.50    200.78 o 
 -10  -1  20     1061.33     1468.89    191.78 o 
  -9  -1  20      132.40      194.15    128.80 o 
  -8  -1  20      161.69      140.64    115.54 o 
  -7  -1  20      657.05      828.20    157.68 o 
  -6  -1  20      258.32      191.78    123.59 o 
  -5  -1  20     1181.86     1013.35    165.26 o 
  -4  -1  20      317.25      263.49    109.86 o 
  -3  -1  20        2.85       38.81     82.52 o 
  -2  -1  20     1644.83     1688.22    277.01 o 
  -1  -1  20      277.84      279.78     92.56 o 
   0  -1  20      405.07      453.51    112.70 o 
   1  -1  20      454.87      611.44    109.37 o 
   2  -1  20      291.15      363.91     98.44 o 
   3  -1  20       87.92      128.80    133.06 o 
   4  -1  20      307.72      578.65    165.26 o 
   5  -1  20       50.17      -91.39    129.75 o 
 -17   0  20       37.82      -38.83    112.70 o 
 -14   0  20      102.48      325.79    136.85 o 
 -13   0  20      223.13      483.47    135.43 o 
 -12   0  20      187.73      129.27    117.91 o 
 -11   0  20      688.56      574.39    137.32 o 
 -10   0  20       31.64      138.74    115.07 o 
  -9   0  20     5091.44     5160.04    277.49 o 
  -8   0  20        1.35       47.83    101.34 o 
  -7   0  20      116.53       43.09    107.49 o 
  -6   0  20      191.57      211.19    118.38 o 
  -5   0  20      285.30      221.61    120.28 o 
  -4   0  20      191.90      337.15    117.44 o 
  -3   0  20      289.67      290.75    121.22 o 
  -2   0  20      131.05      201.06    102.28 o 
  -1   0  20       17.17      -35.97     79.85 o 
   0   0  20     1062.91     1091.96    170.94 o 
   1   0  20      137.99      201.25    133.06 o 
   2   0  20        3.36      107.49    126.91 o 
   3   0  20     1274.53     1465.10    198.88 o 
   4   0  20      198.75      216.88    142.53 o 
   5   0  20       10.37      -26.04    131.64 o 
 -17   1  20        2.53       98.97    134.96 o 
 -16   1  20       44.83      278.43    128.33 o 
 -15   1  20      160.35      264.23    125.49 o 
 -14   1  20     1154.62     1544.65    185.62 o 
  -9   1  20      134.12      221.14    113.65 o 
  -8   1  20      161.05      -46.88    110.33 o 
  -7   1  20      658.35      846.20    151.53 o 
  -6   1  20      258.99      336.68    125.01 o 
  -5   1  20     1196.12     1190.45    172.36 o 
   0   1  20      398.31      376.46    136.85 o 
   1   1  20      453.07      745.33    157.21 o 
   2   1  20      290.85      327.21    136.85 o 
   3   1  20       86.55      453.17    153.42 o 
   4   1  20      307.39      283.17    143.48 o 
   5   1  20       51.74       80.97    139.69 o 
 -14   2  20      307.70      243.39    137.32 o 
 -13   2  20       98.91       84.29    136.38 o 
 -12   2  20      130.01      359.88    142.53 o 
 -11   2  20        0.32      -92.34    111.75 o 
 -11  -2  21      283.65      281.75    147.27 o 
 -10  -2  21      936.51     1052.18    185.15 o 
  -9  -2  21      220.44      359.41    142.06 o 
  -8  -2  21      203.32      540.30    159.11 o 
  -7  -2  21       33.42      -21.78    123.12 o 
  -6  -2  21      385.70      292.64    133.06 o 
  -5  -2  21      357.72      288.85    142.53 o 
  -4  -2  21      237.51      324.68    106.46 o 
  -3  -2  21       17.55      -14.45     90.18 o 
  -2  -2  21      141.15      149.29     96.07 o 
  -1  -2  21      309.54      487.94    115.51 o 
 -15  -1  21       91.61      201.25    133.54 o 
 -14  -1  21      138.47       54.46    132.11 o 
 -13  -1  21      782.82      741.55    168.58 o 
 -12  -1  21      130.37      180.41    134.01 o 
 -11  -1  21      150.61      216.88    137.80 o 
 -10  -1  21       97.89      219.24    137.32 o 
  -9  -1  21      147.96       68.19    123.12 o 
  -8  -1  21      112.92      167.63    124.54 o 
  -7  -1  21      579.25     1011.46    171.89 o 
  -6  -1  21      347.55      585.75    146.32 o 
  -5  -1  21       73.34      247.66    126.43 o 
  -4  -1  21       79.04      216.88    128.80 o 
  -3  -1  21     1178.95     1282.21    235.58 o 
  -2  -1  21      965.57     1084.47    310.40 o 
  -1  -1  21       92.31       29.22    111.52 o 
   0  -1  21      243.44      115.76     88.05 o 
   1  -1  21      258.68      564.39    143.01 o 
   2  -1  21      102.47       66.57     94.23 o 
   3  -1  21      570.94      579.60    165.26 o 
 -14   0  21      315.02      363.67    135.90 o 
 -13   0  21      142.94      153.42    122.17 o 
 -12   0  21      429.02      511.41    137.80 o 
 -11   0  21      342.96      578.18    144.43 o 
 -10   0  21       15.05       57.30    110.81 o 
  -9   0  21        6.92      -72.45    101.81 o 
  -8   0  21      838.14      974.52    161.47 o 
  -7   0  21       92.89      295.96    124.06 o 
  -6   0  21        0.58       59.19    107.96 o 
  -5   0  21      192.33      -81.45    109.86 o 
  -4   0  21        0.15     -105.60    105.60 o 
  -3   0  21      323.65      203.14    127.38 o 
  -2   0  21      956.13      900.65    160.05 o 
  -1   0  21       88.39      232.46     95.42 o 
   0   0  21      743.60      823.94    164.31 o 
   1   0  21      426.05      616.53    157.68 o 
   2   0  21       14.10      178.99    134.48 o 
   3   0  21       59.47      -21.78    129.27 o 
   4   0  21       50.36      -10.89    132.59 o 
  -9   1  21      145.46      202.67    118.86 o 
  -8   1  21      112.08      291.69    129.75 o 
  -7   1  21      583.46      803.10    153.42 o 
  -6   1  21      347.53      531.30    143.95 o 
  -5   1  21       69.39       59.19    118.86 o 
   1   1  21      261.13      251.92    131.17 o 
   2   1  21      100.16       71.50    125.96 o 
   3   1  21      573.17      610.38    166.21 o 
 -13  -1  22       22.31      162.42    139.69 o 
 -12  -1  22      297.78      356.57    150.11 o 
 -11  -1  22      190.56      314.42    144.90 o 
 -10  -1  22      806.15      718.82    167.63 o 
  -9  -1  22      688.33     1074.91    184.20 o 
  -8  -1  22     1169.02     1380.34    196.99 o 
  -7  -1  22       41.43       39.30    124.06 o 
  -6  -1  22      299.67      349.46    134.96 o 
  -5  -1  22      601.80      486.79    152.95 o 
  -4  -1  22      562.14      674.78    156.26 o 
  -3  -1  22      295.47      193.20    131.64 o 
  -2  -1  22       19.44     -106.91    135.90 o 
  -1  -1  22       61.51      -83.09     83.09 o 
   0  -1  22      277.44      406.59    104.43 o 
 -14   0  22      232.01      122.64    127.38 o 
 -13   0  22       46.25      100.86    124.06 o 
 -12   0  22       68.13      238.66    132.59 o 
 -11   0  22     1226.54     1193.29    171.89 o 
 -10   0  22       39.80      101.81    118.38 o 
  -9   0  22      626.81      669.10    152.00 o 
  -8   0  22       12.69     -112.23    112.23 o 
  -7   0  22       25.47       10.89    113.17 o 
  -6   0  22      324.56      291.22    124.54 o 
  -5   0  22      939.89      970.73    171.42 o 
  -4   0  22      492.82      528.46    149.16 o 
  -3   0  22      121.65       80.50    125.96 o 
  -2   0  22      773.81      933.32    162.89 o 
   0   0  22      322.34      198.41    136.38 o 
   1   0  22      341.67      419.55    151.53 o 
  -8   1  22     1157.23     1405.43    184.68 o 
  -7   1  22       42.63      161.47    126.91 o 
  -6   1  22      301.18      214.03    131.64 o 
 -10  -1  23       20.74       27.94    130.69 o 
  -9  -1  23      238.57      227.77    143.95 o 
  -8  -1  23      504.35      544.56    151.53 o 
  -7  -1  23       22.03       54.93    119.80 o 
  -6  -1  23       34.47      -45.93    121.70 o 
  -5  -1  23      214.04      246.23    139.69 o 
  -4  -1  23       59.54      185.15    136.38 o 
 -12   0  23      375.06      351.83    135.90 o 
 -11   0  23        8.56      -20.36    114.12 o 
 -10   0  23       31.39       82.39    119.80 o 
  -9   0  23      641.41      610.38    156.74 o 
  -8   0  23      105.26      237.71    128.80 o 
  -7   0  23      122.21      294.06    137.32 o 
  -6   0  23     1155.36     1395.96    194.15 o 
  -5   0  23      125.83      334.78    140.64 o 
  -4   0  23      873.01      731.13    164.31 o 
  -3   0  23      370.65      628.85    164.31 o 
  -2   0  23     1838.12     2110.99    226.35 o 
  -8   1  23      501.29      343.31    140.16 o 
  -7   1  23       21.80      104.18    129.27 o 
                                                 
